# Supplementary material for: N-(2,6-Dimethyl­phen­yl)-2-(2-thien­yl)acetamide
Source: Acta Crystallogr Sect E Struct Rep Online. 2009 Nov 25;65(Pt 12):o3203. doi: 10.1107/S1600536809049782 (PMC2972164; doi:10.1107/S1600536809049782)
Supplement: Supplementary file 2 [file e-65-o3203-Isup2.hkl]

#
# h,k,l, Fc-squared, Fo-squared, sigma(Fo-squared) and status flag
#
data_I
_shelx_title ' Template texray.inf'
_shelx_refln_list_code          4
_shelx_F_calc_maximum       78.57
_exptl_crystal_F_000       259.96
_reflns_d_resolution_high  0.7710
 
loop_
 _symmetry_equiv_pos_as_xyz
 'x, y, z'
 '-x, -y, -z'
 
_cell_length_a     4.7489
_cell_length_b    11.7309
_cell_length_c    11.8117
_cell_angle_alpha 100.981
_cell_angle_beta   95.427
_cell_angle_gamma 101.104
 
_shelx_F_squared_multiplier     1.000
 
loop_
 _refln_index_h
 _refln_index_k
 _refln_index_l
 _refln_F_squared_calc
 _refln_F_squared_meas
 _refln_F_squared_sigma
 _refln_observed_status
   1   0   0        4.56        0.85      0.22 o
   2   0   0       88.94       75.15      2.24 o
   3   0   0       69.55       74.13      1.69 o
   4   0   0        9.71       10.60      0.69 o
   5   0   0      119.70      120.80      5.61 o
  -6   1   0        0.12        1.14      1.87 o
  -5   1   0       28.83       27.45      0.96 o
  -4   1   0        0.63        1.01      0.77 o
  -3   1   0       32.08       36.64      0.83 o
  -2   1   0      305.51      310.43      3.23 o
  -1   1   0      253.18      237.75      2.66 o
   1   1   0        4.63        6.83      0.41 o
   2   1   0       33.03       32.42      0.88 o
   3   1   0      183.93      179.61      2.45 o
   4   1   0        6.93        4.59      0.46 o
   5   1   0       93.91       94.26      4.21 o
  -6   2   0       16.29       17.33      1.67 o
  -5   2   0        0.01        2.99      1.81 o
  -4   2   0      102.13      107.04      2.20 o
  -3   2   0       57.55       56.83      1.82 o
  -2   2   0       89.86       87.08      1.15 o
  -1   2   0      235.78      239.13      2.88 o
   0   2   0     1251.69     1237.27     19.44 o
   1   2   0     2169.15     2064.56     28.42 o
   2   2   0       86.91       89.01      1.91 o
   3   2   0        0.89        1.61      0.52 o
   4   2   0        5.33        7.20      0.72 o
   5   2   0       84.54       86.37      4.24 o
  -6   3   0        0.00        2.12      1.29 o
  -5   3   0       33.11       25.29      3.15 o
  -4   3   0      224.04      218.51      6.00 o
  -3   3   0       36.17       39.93      0.75 o
  -2   3   0      198.39      202.40      2.79 o
  -1   3   0        5.01        4.22      0.61 o
   0   3   0      397.33      393.08      6.09 o
   1   3   0        5.86        4.83      0.39 o
   2   3   0       69.59       76.90      1.61 o
   3   3   0      371.33      347.60      5.52 o
   4   3   0       14.19       14.79      0.97 o
   5   3   0       67.53       63.81      2.57 o
  -6   4   0       18.15       19.97      3.91 o
  -5   4   0        1.11       -0.05      1.25 o
  -4   4   0      225.18      228.39      5.01 o
  -3   4   0       32.63       33.45      1.16 o
  -2   4   0        1.34        3.75      0.35 o
  -1   4   0     1230.29     1266.05     18.07 o
   0   4   0       41.93       41.47      0.75 o
   1   4   0        4.21        6.83      0.73 o
   2   4   0      321.90      335.20      6.32 o
   3   4   0      244.03      248.68      8.22 o
   4   4   0        8.37        6.96      0.73 o
   5   4   0       19.67       24.11      2.40 o
  -6   5   0        1.82        6.31      1.12 o
  -5   5   0       10.61       10.19      0.82 o
  -4   5   0        0.24        0.64      0.59 o
  -3   5   0       12.22        9.26      0.62 o
  -2   5   0       30.83       27.22      0.61 o
  -1   5   0       54.83       59.45      1.68 o
   0   5   0      383.09      394.84      5.52 o
   1   5   0        7.94       10.61      1.00 o
   2   5   0      118.75      132.74      3.46 o
   3   5   0       16.33       13.62      3.37 o
   4   5   0       21.31       17.44      1.36 o
   5   5   0        8.88        8.94      0.70 o
  -6   6   0       56.30       60.98      2.65 o
  -5   6   0        3.38        4.51      1.39 o
  -4   6   0       71.62       75.12      3.61 o
  -3   6   0      213.05      211.28      5.30 o
  -2   6   0       67.92       84.78      1.88 o
  -1   6   0      655.69      711.80     10.84 o
   0   6   0       13.35       16.56      0.55 o
   1   6   0       56.26       57.98      1.30 o
   2   6   0       51.57       47.54      2.52 o
   3   6   0      235.22      237.57      5.72 o
   4   6   0       22.86       28.58      2.11 o
  -5   7   0        0.01       -0.02      0.79 o
  -4   7   0      228.26      229.57      6.89 o
  -3   7   0        1.74        1.28      0.41 o
  -2   7   0       10.11       11.17      0.77 o
  -1   7   0        0.36       -0.10      0.55 o
   0   7   0       12.73       10.66      1.29 o
   1   7   0       48.17       51.22      2.33 o
   2   7   0      127.52      121.59      5.62 o
   3   7   0       90.88       94.92      3.56 o
   4   7   0       48.69       51.98      2.20 o
  -5   8   0       14.72       15.66      2.50 o
  -4   8   0        1.96        2.74      0.96 o
  -3   8   0        1.41        3.79      0.73 o
  -2   8   0        4.67        4.15      0.43 o
  -1   8   0      233.80      235.41      5.08 o
   0   8   0      467.39      468.08      9.65 o
   1   8   0       13.49       12.88      0.76 o
   2   8   0       76.29       71.71      2.20 o
   3   8   0       56.37       54.54      5.02 o
   4   8   0        1.10        3.43      2.17 o
  -5   9   0       28.93       21.96      2.20 o
  -4   9   0       10.96       14.22      1.24 o
  -3   9   0       99.74      103.70      2.64 o
  -2   9   0        3.25        2.87      0.92 o
  -1   9   0       12.80       12.32      0.82 o
   0   9   0       67.35       74.87      2.17 o
   1   9   0       51.41       47.62      4.37 o
   2   9   0       34.75       45.10      1.80 o
   3   9   0        3.57        0.22      1.85 o
  -5  10   0        0.64        0.96      2.86 o
  -4  10   0       59.80       55.92      2.02 o
  -3  10   0        0.80        1.62      0.81 o
  -2  10   0        6.80       10.27      0.71 o
  -1  10   0      961.23      990.56     23.41 o
   0  10   0        0.12        0.99      1.39 o
   1  10   0       25.71       25.87      1.27 o
   2  10   0       21.70       22.82      2.55 o
   3  10   0        0.46       -0.99      0.66 o
  -5  11   0        9.57        7.04      2.49 o
  -4  11   0      131.69      126.86      4.25 o
  -3  11   0       28.74       31.51      3.21 o
  -2  11   0        4.60        5.92      1.40 o
  -1  11   0       57.49       51.75      3.99 o
   0  11   0        1.03        0.12      0.67 o
   1  11   0       26.94       24.66      1.55 o
   2  11   0       11.21        9.39      0.96 o
   3  11   0       61.10       59.00      2.70 o
  -4  12   0       67.26       60.78      3.41 o
  -3  12   0        0.00        4.72      1.97 o
  -2  12   0       14.90       14.12      2.26 o
  -1  12   0       13.42       14.37      1.43 o
   0  12   0       18.13       26.53      3.08 o
   1  12   0       82.47       81.93      2.80 o
   2  12   0        6.14        5.45      0.87 o
  -4  13   0        7.94        5.29      0.80 o
  -3  13   0        0.54       -0.45      0.81 o
  -2  13   0        8.71       11.83      0.84 o
  -1  13   0       86.08       87.92      4.74 o
   0  13   0       30.12       27.85      1.55 o
   1  13   0       17.24       18.60      2.83 o
  -3  14   0       17.32       13.93      3.27 o
  -2  14   0       84.03       94.72      2.98 o
  -1  14   0       12.82       13.54      3.92 o
   0  14   0        2.18        2.03      2.53 o
   1 -15   1       13.21       12.77      1.78 o
  -1 -14   1        0.16        1.10      0.95 o
   0 -14   1        3.08        4.95      1.23 o
   1 -14   1       12.63       12.69      2.32 o
   2 -14   1       14.39       11.35      1.95 o
   3 -14   1       11.66       12.34      2.39 o
  -1 -13   1        0.10        2.36      1.12 o
   0 -13   1        0.01       -0.32      0.58 o
   1 -13   1        1.17        0.40      0.93 o
   2 -13   1       28.57       30.24      3.66 o
   3 -13   1        9.61       11.85      5.13 o
   4 -13   1       43.19       41.88      5.33 o
  -2 -12   1        2.91        2.72      1.87 o
  -1 -12   1       79.48       91.87      3.27 o
   0 -12   1       19.67       26.80      1.42 o
   1 -12   1        2.54        2.01      1.28 o
   2 -12   1        0.02        0.57      1.06 o
   3 -12   1       42.49       40.47      1.37 o
   4 -12   1        2.31        0.04      2.12 o
  -3 -11   1        1.20        0.18      2.13 o
  -2 -11   1       14.37       18.09      1.67 o
  -1 -11   1       42.31       44.27      1.71 o
   0 -11   1        0.16       -0.16      0.56 o
   1 -11   1       75.45       75.67      4.97 o
   2 -11   1       24.20       30.96      1.79 o
   3 -11   1       74.38       60.92      3.93 o
   4 -11   1       20.92       20.23      1.75 o
   5 -11   1        0.42       -0.18      1.06 o
  -3 -10   1       12.82       11.12      1.03 o
  -2 -10   1        0.14        0.86      0.64 o
  -1 -10   1       57.73       60.43      3.28 o
   0 -10   1      961.99      982.45     19.11 o
   1 -10   1      303.48      313.85     11.98 o
   2 -10   1        5.69        4.08      0.81 o
   3 -10   1        7.47        7.31      1.13 o
   4 -10   1        0.03       -0.73      0.63 o
   5 -10   1       98.72      111.69      4.54 o
  -4  -9   1        0.62        1.98      2.31 o
  -3  -9   1        3.29        3.35      1.94 o
  -2  -9   1      107.02       98.49      4.63 o
  -1  -9   1        3.98        2.16      0.44 o
   0  -9   1      165.13      175.22      4.16 o
   1  -9   1      164.72      160.77      7.05 o
   2  -9   1        8.70        9.34      1.20 o
   3  -9   1       39.32       29.19      1.63 o
   4  -9   1       38.91       39.79      3.33 o
   5  -9   1       13.24       17.92      1.33 o
  -4  -8   1       47.26       43.03      2.04 o
  -3  -8   1        4.48        3.78      1.56 o
  -2  -8   1       36.09       36.19      1.55 o
  -1  -8   1       15.11       17.72      1.61 o
   0  -8   1       99.00       91.53      4.70 o
   1  -8   1        0.61        1.72      1.44 o
   2  -8   1       81.98       87.99      2.33 o
   3  -8   1       78.50       81.44      2.01 o
   4  -8   1       21.49       19.59      1.93 o
   5  -8   1        7.23        6.76      2.18 o
  -4  -7   1       51.20       49.06      1.77 o
  -3  -7   1        1.45        0.31      0.57 o
  -2  -7   1      108.62      104.36      2.29 o
  -1  -7   1       39.34       42.58      1.61 o
   0  -7   1       13.38       16.05      0.54 o
   1  -7   1      508.74      536.66      7.75 o
   2  -7   1      141.11      131.28      2.39 o
   3  -7   1      119.02      105.01      1.91 o
   4  -7   1       19.18       20.31      1.65 o
   5  -7   1        0.05       -0.85      0.57 o
  -5  -6   1        0.96        1.56      1.58 o
  -4  -6   1       55.28       49.93      3.13 o
  -3  -6   1        6.78        6.08      1.82 o
  -2  -6   1       45.60       37.25      0.93 o
  -1  -6   1      234.12      255.54      6.16 o
   0  -6   1      239.03      247.30      3.68 o
   1  -6   1        1.09        1.73      0.28 o
   2  -6   1      116.52      116.28      1.96 o
   3  -6   1      396.88      424.15      8.52 o
   4  -6   1        0.00        0.92      0.44 o
   5  -6   1       50.34       58.33      2.14 o
  -5  -5   1       10.97       11.85      1.74 o
  -4  -5   1        0.34       -0.36      0.62 o
  -3  -5   1       47.80       47.10      2.04 o
  -2  -5   1       28.09       27.23      1.99 o
  -1  -5   1      164.04      176.18      4.98 o
   0  -5   1      852.36      872.80     11.76 o
   1  -5   1      449.54      453.83      5.83 o
   2  -5   1      351.52      378.51      8.72 o
   3  -5   1       28.70       28.56      1.38 o
   4  -5   1       87.82       89.03      2.93 o
   5  -5   1        9.37       11.21      1.27 o
   6  -5   1       55.60       68.62      3.23 o
  -5  -4   1       14.56       12.27      1.41 o
  -4  -4   1        9.54        7.37      0.75 o
  -3  -4   1      173.59      169.02      4.22 o
  -2  -4   1        6.85        8.91      0.56 o
  -1  -4   1      892.53      924.72     11.42 o
   0  -4   1       38.72       39.53      1.52 o
   1  -4   1      102.09      104.27      2.68 o
   2  -4   1      254.11      268.20      3.73 o
   3  -4   1       35.54       37.28      1.23 o
   4  -4   1      149.56      144.29      2.60 o
   5  -4   1       11.84       15.01      1.17 o
   6  -4   1        0.83        1.84      0.90 o
  -5  -3   1        1.29       -0.26      0.78 o
  -4  -3   1        8.54        7.71      1.08 o
  -3  -3   1      130.40      124.61      2.21 o
  -2  -3   1      115.83      126.44      1.84 o
  -1  -3   1       26.83       19.07      0.74 o
   0  -3   1      490.42      474.18     10.98 o
   1  -3   1      911.42      844.57     19.22 o
   2  -3   1       76.39       72.41      2.23 o
   3  -3   1      275.52      283.22      7.13 o
   4  -3   1      128.60      120.36      3.03 o
   5  -3   1       60.28       65.16      2.06 o
   6  -3   1       12.17       14.63      1.66 o
  -5  -2   1      157.93      169.81      3.93 o
  -4  -2   1      141.66      135.07      2.51 o
  -3  -2   1       61.90       61.89      1.37 o
  -2  -2   1       82.76       73.14      1.74 o
  -1  -2   1     1485.57     1455.41     21.99 o
   0  -2   1      603.21      588.50      7.78 o
   1  -2   1     1322.95     1345.78     15.04 o
   2  -2   1      669.53      703.67     10.26 o
   3  -2   1       19.04       19.05      0.51 o
   4  -2   1       26.08       26.63      1.03 o
   5  -2   1      103.03       95.61      2.45 o
   6  -2   1        0.10        2.65      1.94 o
  -5  -1   1       32.22       38.41      1.32 o
  -4  -1   1       46.48       41.08      0.97 o
  -3  -1   1       22.91       21.02      1.10 o
  -2  -1   1       85.22       88.38      1.51 o
  -1  -1   1     1855.84     1803.07     17.90 o
   1  -1   1     4550.38     4207.66    128.14 o
   2  -1   1       36.13       23.59      0.65 o
   3  -1   1       13.77       13.41      0.68 o
   4  -1   1        8.08       10.26      0.74 o
   5  -1   1       55.62       51.85      2.04 o
   6  -1   1        0.79        3.93      1.25 o
  -6   0   1        3.37        4.51      1.63 o
  -5   0   1        2.85        2.28      1.32 o
  -4   0   1       90.61       86.85      2.13 o
  -3   0   1      356.36      343.58      4.37 o
  -2   0   1      431.60      448.05      4.82 o
  -1   0   1     2850.09     2763.96     30.39 o
   1   0   1     2712.59     2592.99     41.69 o
   2   0   1        4.14        2.47      0.32 o
   3   0   1      120.27      132.80      1.99 o
   4   0   1      117.96      111.36      2.51 o
   5   0   1        4.67        4.38      1.05 o
  -6   1   1       18.38       16.56      1.36 o
  -5   1   1       15.73       17.21      1.87 o
  -4   1   1        2.35        5.24      0.69 o
  -3   1   1      200.94      215.87      2.90 o
  -2   1   1        3.01        5.53      0.30 o
  -1   1   1     1645.14     1608.10     20.65 o
   1   1   1     1494.98     1490.19     16.66 o
   2   1   1      146.49      148.34      2.38 o
   3   1   1        0.67       -0.02      0.31 o
   4   1   1       18.97       19.41      1.30 o
   5   1   1       13.20       14.98      1.02 o
  -6   2   1        2.42        1.56      0.53 o
  -5   2   1       12.55        9.85      1.73 o
  -4   2   1        1.13        4.12      0.67 o
  -3   2   1      442.22      460.68      5.11 o
  -2   2   1      192.00      189.26      2.55 o
  -1   2   1      172.12      169.57      2.93 o
   0   2   1      705.78      682.71      8.93 o
   1   2   1       47.92       49.33      1.09 o
   2   2   1      316.66      301.63      6.56 o
   3   2   1       65.12       69.91      2.41 o
   4   2   1        4.56        6.25      0.88 o
   5   2   1       36.80       33.65      2.98 o
  -6   3   1        0.22        0.16      0.83 o
  -5   3   1       40.10       38.39      1.59 o
  -4   3   1        3.02        1.93      0.40 o
  -3   3   1      105.15      105.15      1.83 o
  -2   3   1        7.73        7.15      0.75 o
  -1   3   1      475.01      488.67     10.65 o
   0   3   1     2769.30     2706.77     34.25 o
   1   3   1       50.78       58.47      1.43 o
   2   3   1       57.12       55.61      1.19 o
   3   3   1      197.86      209.94      6.88 o
   4   3   1       27.15       25.83      0.98 o
   5   3   1        1.10        2.48      0.51 o
  -6   4   1        0.04       -0.55      1.10 o
  -5   4   1       32.65       24.27      2.30 o
  -4   4   1        8.21        8.05      0.45 o
  -3   4   1        2.34        3.18      0.60 o
  -2   4   1     1200.00     1240.51     14.14 o
  -1   4   1       11.02       12.32      0.40 o
   0   4   1      226.28      218.53      3.58 o
   1   4   1        0.52        1.70      0.50 o
   2   4   1      264.49      295.37      4.10 o
   3   4   1      110.05      118.87      4.69 o
   4   4   1        1.06        1.97      0.61 o
   5   4   1        2.33        1.79      1.00 o
  -6   5   1        3.58        8.49      1.54 o
  -5   5   1       15.85       17.15      1.39 o
  -4   5   1       55.09       52.88      2.35 o
  -3   5   1       17.29       16.42      0.65 o
  -2   5   1      537.73      557.00      7.63 o
  -1   5   1      242.97      276.35      4.00 o
   0   5   1       51.60       56.91      1.49 o
   1   5   1      710.78      715.21      9.20 o
   2   5   1       13.28       12.05      1.18 o
   3   5   1       61.97       60.92      4.26 o
   4   5   1        2.45        2.17      0.98 o
   5   5   1       24.94       19.75      2.46 o
  -6   6   1       21.35       26.42      4.55 o
  -5   6   1       29.18       33.02      1.38 o
  -4   6   1      438.23      427.54     11.86 o
  -3   6   1      142.82      148.67      3.63 o
  -2   6   1      371.44      406.68      8.66 o
  -1   6   1      128.26      139.62      2.17 o
   0   6   1       24.29       23.93      1.62 o
   1   6   1      527.33      541.42      8.60 o
   2   6   1       94.48       99.22      4.42 o
   3   6   1      111.25       97.39      2.67 o
   4   6   1      129.85      127.10      5.25 o
  -5   7   1       81.85       78.66      6.00 o
  -4   7   1        9.02        9.28      0.52 o
  -3   7   1       16.63       16.06      1.56 o
  -2   7   1       16.12        9.69      0.63 o
  -1   7   1      387.95      375.36      6.83 o
   0   7   1        5.22        6.58      0.43 o
   1   7   1      114.54      113.34      3.61 o
   2   7   1       41.55       37.03      1.62 o
   3   7   1       17.02       21.79      1.82 o
   4   7   1        0.01       -0.16      1.83 o
  -5   8   1        1.44       -0.22      1.40 o
  -4   8   1        9.76       10.63      1.28 o
  -3   8   1       75.20       75.03      1.92 o
  -2   8   1        1.02        1.85      0.40 o
  -1   8   1       25.34       20.14      1.68 o
   0   8   1      478.45      358.94     10.51 o
   1   8   1      220.73      216.78      5.04 o
   2   8   1       20.44       22.75      3.19 o
   3   8   1       31.23       39.45      4.69 o
   4   8   1       75.25       72.54      4.61 o
  -5   9   1       45.16       42.67      2.11 o
  -4   9   1       55.77       52.90      1.82 o
  -3   9   1        1.32        0.52      0.34 o
  -2   9   1        1.11        2.32      0.38 o
  -1   9   1      146.07      150.88      4.54 o
   0   9   1      190.01      193.30     10.21 o
   1   9   1       36.95       38.03      2.83 o
   2   9   1       28.46       36.38      2.27 o
   3   9   1        3.71       -0.45      0.58 o
  -5  10   1       98.75       96.23      3.59 o
  -4  10   1       20.21       23.99      3.41 o
  -3  10   1        6.09        4.28      0.60 o
  -2  10   1        0.80        1.23      0.46 o
  -1  10   1       37.89       37.78      1.71 o
   0  10   1      642.35      623.55     13.21 o
   1  10   1        2.66        1.09      0.91 o
   2  10   1       97.54       96.53      7.42 o
   3  10   1        0.51        1.39      1.24 o
  -4  11   1       20.80       20.97      1.30 o
  -3  11   1       64.82       53.56      3.36 o
  -2  11   1        7.66       10.60      1.03 o
  -1  11   1        8.29        7.76      1.42 o
   0  11   1       75.93       67.89      2.08 o
   1  11   1       28.77       23.42      2.53 o
   2  11   1        7.15       12.56      2.79 o
  -4  12   1        3.79        4.09      1.87 o
  -3  12   1       19.06       21.06      2.17 o
  -2  12   1        0.54        1.81      1.61 o
  -1  12   1       45.80       38.22      1.95 o
   0  12   1        7.21        3.41      0.93 o
   1  12   1       22.06       24.23      1.68 o
   2  12   1       35.59       43.37      2.62 o
  -3  13   1        4.20        6.82      0.92 o
  -2  13   1       34.05       29.90      2.61 o
  -1  13   1       28.58       28.26      5.16 o
   0  13   1        0.18        1.31      3.19 o
   1  13   1        0.46       -0.12      1.05 o
  -3  14   1       10.35        9.62      2.32 o
  -1  14   1       43.14       44.29      5.97 o
   0  14   1        1.83        4.60      3.15 o
   1 -15   2        1.51        1.22      0.90 o
   2 -15   2        0.77        2.47      1.46 o
  -1 -14   2       51.72       50.96      6.57 o
   0 -14   2       10.00        6.77      1.62 o
   1 -14   2        0.63       -0.34      0.71 o
   2 -14   2        0.00       -0.73      0.61 o
   3 -14   2       30.60       32.93      1.49 o
  -2 -13   2        0.43       -0.62      0.64 o
  -1 -13   2       12.54       12.67      3.07 o
   0 -13   2       13.40       17.50      3.28 o
   1 -13   2       20.10       19.51      1.74 o
   2 -13   2       87.40       85.03      3.92 o
   3 -13   2       41.53       37.01      3.20 o
   4 -13   2       12.09       12.14      3.00 o
  -2 -12   2        0.06       -1.00      0.67 o
  -1 -12   2       52.88       57.02      2.19 o
   0 -12   2       10.66       12.98      0.89 o
   1 -12   2        8.59        4.47      0.61 o
   2 -12   2       32.11       27.32      2.47 o
   3 -12   2       85.64       72.48      3.09 o
   4 -12   2       27.37       22.03      1.33 o
  -3 -11   2        4.08        2.77      0.76 o
  -2 -11   2        0.07        0.33      1.10 o
  -1 -11   2       81.52       86.64      5.33 o
   0 -11   2       39.79       44.12      1.53 o
   1 -11   2      117.97      123.27      7.77 o
   2 -11   2       25.91       22.62      1.10 o
   3 -11   2        1.25        3.31      1.80 o
   4 -11   2       12.65        7.50      1.99 o
  -3 -10   2      107.64      104.41      5.57 o
  -2 -10   2       21.31       17.09      1.18 o
  -1 -10   2        4.87        7.40      1.31 o
   0 -10   2       55.90       60.04      2.17 o
   1 -10   2      254.87      252.48      4.95 o
   2 -10   2      488.87      498.06      9.18 o
   3 -10   2        5.88        2.86      0.55 o
   4 -10   2       36.33       38.11      3.86 o
   5 -10   2       29.62       25.46      3.48 o
  -4  -9   2       53.87       61.89      3.49 o
  -3  -9   2       20.16       19.98      4.94 o
  -2  -9   2       35.65       24.51      1.50 o
  -1  -9   2       51.39       53.38      1.36 o
   0  -9   2        6.92        5.95      0.68 o
   1  -9   2       47.21       44.61      2.38 o
   2  -9   2       21.41       23.15      1.62 o
   3  -9   2       40.18       38.74      1.28 o
   4  -9   2       29.31       27.34      3.17 o
   5  -9   2        2.56        2.28      1.43 o
  -4  -8   2        7.04        9.96      1.54 o
  -3  -8   2       85.56       80.11      2.38 o
  -2  -8   2        0.70        1.16      0.99 o
  -1  -8   2        0.28        0.34      1.06 o
   0  -8   2        3.46        4.04      0.90 o
   1  -8   2       13.87       15.57      1.38 o
   2  -8   2      192.28      187.58      3.37 o
   3  -8   2       89.40       84.70      4.12 o
   4  -8   2        0.23       -0.18      0.66 o
   5  -8   2        0.50       -0.17      1.68 o
  -4  -7   2        2.28        3.43      0.64 o
  -3  -7   2      116.67      123.93      3.44 o
  -2  -7   2        0.01        0.41      0.39 o
  -1  -7   2       25.20       26.84      0.74 o
   0  -7   2      670.33      680.74     11.68 o
   1  -7   2      211.95      205.73      4.26 o
   2  -7   2       10.59       12.93      1.37 o
   3  -7   2      136.00      143.14      3.49 o
   4  -7   2       56.15       57.29      2.25 o
   5  -7   2       62.57       63.69      2.37 o
  -5  -6   2        6.05        9.34      0.82 o
  -4  -6   2        1.57        0.58      0.99 o
  -3  -6   2       16.64       16.60      0.79 o
  -2  -6   2        5.36        4.10      0.57 o
  -1  -6   2      124.64      123.08      2.07 o
   0  -6   2        2.39        0.46      0.26 o
   1  -6   2        2.48        0.19      0.48 o
   2  -6   2       76.20       82.45      1.33 o
   3  -6   2      127.65      120.93      2.62 o
   4  -6   2       77.56       78.78      3.04 o
   5  -6   2       22.93       15.34      2.23 o
  -5  -5   2        0.89        2.47      1.09 o
  -4  -5   2        0.12       -0.07      0.40 o
  -3  -5   2        1.64        1.02      0.57 o
  -2  -5   2      127.36      137.12      4.33 o
  -1  -5   2      924.45     1044.28     13.15 o
   0  -5   2       51.77       63.88      1.90 o
   1  -5   2      295.98      297.65      3.91 o
   2  -5   2      580.20      585.84     11.80 o
   3  -5   2      101.88      112.96      4.30 o
   4  -5   2       32.48       32.45      1.84 o
   5  -5   2       26.64       24.13      2.35 o
  -5  -4   2        0.02       -0.12      0.66 o
  -4  -4   2      465.75      481.77      8.13 o
  -3  -4   2       10.47        9.10      0.50 o
  -2  -4   2      106.06      121.80      2.87 o
  -1  -4   2        0.49        0.07      0.40 o
   0  -4   2      188.05      198.61      2.60 o
   1  -4   2      977.94      981.47     11.33 o
   2  -4   2       32.47       29.75      0.89 o
   3  -4   2      168.88      153.67      2.55 o
   4  -4   2       69.91       70.91      1.73 o
   5  -4   2       18.93       20.48      2.88 o
  -5  -3   2      242.49      266.29      8.78 o
  -4  -3   2        0.02        0.08      0.70 o
  -3  -3   2       10.98       10.18      0.88 o
  -2  -3   2     1255.99     1209.77     14.11 o
  -1  -3   2     2117.48     2012.78     53.40 o
   0  -3   2       99.65       91.34      1.31 o
   1  -3   2      938.53     1003.10     11.99 o
   2  -3   2       46.10       48.28      1.56 o
   3  -3   2       38.25       37.08      0.93 o
   4  -3   2       29.25       29.20      1.87 o
   5  -3   2       30.06       27.64      1.77 o
  -5  -2   2        7.04        7.28      1.42 o
  -4  -2   2       26.59       27.93      1.24 o
  -3  -2   2       60.60       64.09      2.00 o
  -2  -2   2       16.42       20.18      0.59 o
  -1  -2   2      883.05      835.23     17.98 o
   0  -2   2      907.26      886.31     10.01 o
   1  -2   2      797.02      783.83     13.95 o
   2  -2   2      321.99      311.67      3.65 o
   3  -2   2        3.33        2.21      0.47 o
   4  -2   2       46.71       45.78      1.75 o
   5  -2   2       89.66       87.48      4.14 o
  -5  -1   2       60.11       60.58      1.61 o
  -4  -1   2       95.24       87.58      3.41 o
  -3  -1   2        3.73        5.29      0.54 o
  -2  -1   2      687.99      685.20      7.24 o
  -1  -1   2     6172.75     5606.85    163.92 o
   0  -1   2     1592.43     1529.77     15.85 o
   1  -1   2     1473.69     1451.48     17.35 o
   2  -1   2     1286.38     1340.01     15.27 o
   3  -1   2        5.00        5.17      0.74 o
   4  -1   2      296.25      304.12      6.95 o
   5  -1   2        3.53        4.56      1.37 o
  -6   0   2        6.85       10.87      2.53 o
  -5   0   2       36.88       34.19      1.25 o
  -4   0   2      217.26      209.02      4.03 o
  -3   0   2        4.43        8.21      0.63 o
  -2   0   2        9.02       12.69      0.39 o
  -1   0   2      315.89      275.90      3.05 o
   1   0   2     4668.78     4523.34     52.81 o
   2   0   2      488.92      497.94      6.25 o
   3   0   2        0.76        2.20      0.58 o
   4   0   2      168.01      169.27      4.09 o
   5   0   2        7.10        5.71      0.81 o
  -6   1   2       15.33       17.24      3.22 o
  -5   1   2      153.55      155.93      4.74 o
  -4   1   2        2.65        3.61      0.88 o
  -3   1   2      104.04      130.47      1.98 o
  -2   1   2      889.15      955.05      9.79 o
  -1   1   2      238.27      249.22      2.91 o
   0   1   2      665.54      670.17      9.62 o
   1   1   2        6.29        7.20      0.37 o
   2   1   2      150.25      158.97      2.13 o
   3   1   2       70.39       80.65      2.94 o
   4   1   2        0.01        0.16      0.31 o
   5   1   2       58.48       54.27      1.62 o
  -6   2   2        6.10        8.35      2.61 o
  -5   2   2        0.02        0.74      0.49 o
  -4   2   2        4.61        7.73      0.78 o
  -3   2   2       12.17       12.99      0.50 o
  -2   2   2      260.05      265.50      3.04 o
  -1   2   2      373.99      370.35      5.00 o
   0   2   2        0.42        1.41      0.19 o
   1   2   2       11.83        6.96      0.54 o
   2   2   2      322.24      312.40      4.01 o
   3   2   2        1.42        1.90      0.72 o
   4   2   2        0.47        0.04      0.65 o
   5   2   2       51.21       53.53      1.79 o
  -6   3   2       15.14       16.81      1.39 o
  -5   3   2        0.74        1.67      1.02 o
  -4   3   2      216.60      212.69      3.96 o
  -3   3   2      219.50      211.70      2.92 o
  -2   3   2      295.23      301.08      3.88 o
  -1   3   2       24.31       27.37      0.73 o
   0   3   2      461.23      461.52      7.23 o
   1   3   2      107.69      104.02      1.64 o
   2   3   2       21.58       24.56      0.98 o
   3   3   2      241.43      257.99      5.98 o
   4   3   2        8.53        7.82      0.69 o
   5   3   2        7.73       10.45      1.04 o
  -6   4   2        0.69        8.22      1.37 o
  -5   4   2       58.42       60.75      1.71 o
  -4   4   2        2.59        3.46      0.31 o
  -3   4   2        0.24        0.70      0.31 o
  -2   4   2       38.95       33.27      1.40 o
  -1   4   2      502.09      546.15      7.39 o
   0   4   2      244.60      260.93      6.58 o
   1   4   2       55.58       47.70      1.42 o
   2   4   2       44.70       54.34      1.62 o
   3   4   2       78.28       77.88      4.10 o
   4   4   2       15.45       15.23      1.82 o
   5   4   2        3.38        2.44      0.90 o
  -6   5   2        2.68        1.41      1.14 o
  -5   5   2        5.88        1.77      0.73 o
  -4   5   2        0.52        1.61      0.66 o
  -3   5   2        0.01        0.31      0.93 o
  -2   5   2       19.29       15.76      0.63 o
  -1   5   2      827.97      870.93     18.10 o
   0   5   2       13.02       22.78      0.60 o
   1   5   2      812.96      784.43     10.11 o
   2   5   2       81.70       81.14      5.53 o
   3   5   2       29.61       33.67      1.14 o
   4   5   2       36.95       37.10      2.65 o
  -5   6   2      363.36      382.19     11.70 o
  -4   6   2        3.22        3.48      0.72 o
  -3   6   2       10.65       12.04      1.39 o
  -2   6   2       76.16       81.23      2.72 o
  -1   6   2      711.96      797.13     10.83 o
   0   6   2      398.05      385.08      8.95 o
   1   6   2       44.03       36.46      1.36 o
   2   6   2       52.43       56.27      4.42 o
   3   6   2       20.05       18.85      2.96 o
   4   6   2       46.46       43.07      2.21 o
  -5   7   2        2.58        3.22      0.85 o
  -4   7   2       26.57       30.04      2.73 o
  -3   7   2       16.36       16.72      0.62 o
  -2   7   2      464.13      454.13      7.99 o
  -1   7   2       16.92       18.90      0.86 o
   0   7   2      355.77      332.51      7.82 o
   1   7   2       18.92       21.30      1.14 o
   2   7   2        4.52        2.71      0.63 o
   3   7   2       46.59       60.62      2.01 o
   4   7   2        0.16       -1.42      0.95 o
  -5   8   2        5.04        6.13      1.05 o
  -4   8   2       30.98       35.23      6.89 o
  -3   8   2        1.04        0.00      0.90 o
  -2   8   2      165.73      157.03      3.23 o
  -1   8   2       37.16       30.81      2.65 o
   0   8   2       51.19       48.16      1.53 o
   1   8   2      756.11      813.21     16.34 o
   2   8   2        9.00        7.40      1.33 o
   3   8   2        2.84        1.74      1.18 o
   4   8   2       25.05       22.34      1.67 o
  -5   9   2      131.58      143.65      7.76 o
  -4   9   2        0.03       -0.65      1.68 o
  -3   9   2        6.29        6.61      1.23 o
  -2   9   2       49.72       53.50      3.11 o
  -1   9   2       17.32       14.17      0.90 o
   0   9   2        1.18        1.16      0.48 o
   1   9   2      203.95      211.83     11.67 o
   2   9   2       39.58       35.47      2.36 o
   3   9   2        9.41       11.59      3.22 o
  -5  10   2        0.22        3.12      3.55 o
  -4  10   2        0.72       -0.09      1.05 o
  -3  10   2       20.24       22.33      2.64 o
  -2  10   2       39.92       34.06      1.87 o
  -1  10   2      206.71      212.05      4.89 o
   0  10   2       50.86       53.77      1.82 o
   1  10   2       91.94       83.46      4.51 o
   2  10   2       16.14       17.25      1.82 o
   3  10   2       15.32       17.91      2.63 o
  -4  11   2       28.89       23.12      3.72 o
  -3  11   2      193.06      196.64      6.22 o
  -2  11   2       15.37       15.47      1.52 o
  -1  11   2        0.71        2.28      1.57 o
   0  11   2       32.13       34.34      1.47 o
   1  11   2        2.24        2.22      1.55 o
   2  11   2        0.96       -1.28      0.85 o
  -4  12   2        0.01       -0.33      0.56 o
  -3  12   2       58.55       67.90      2.74 o
  -2  12   2      115.15      110.86      6.54 o
  -1  12   2        5.94        3.55      1.50 o
   0  12   2       85.52       88.46      3.29 o
   1  12   2        0.11        1.18      1.36 o
   2  12   2        0.37        2.43      0.78 o
  -3  13   2       18.66       21.73      3.53 o
  -2  13   2        1.68        2.88      0.93 o
  -1  13   2       21.84       31.84      5.00 o
   0  13   2       16.44       20.81      1.66 o
   1  13   2       31.35       30.97      4.62 o
  -2  14   2       79.84      100.46      4.53 o
  -1  14   2        5.19       -0.10      1.63 o
   0  14   2       16.01       19.66      3.11 o
   1 -15   3       10.00        7.91      1.62 o
   2 -15   3       21.62       20.53      2.02 o
  -1 -14   3        0.05       -1.01      0.69 o
   0 -14   3       36.67       41.73      2.61 o
   1 -14   3       15.65       25.97      2.24 o
   2 -14   3       64.39       67.48      2.35 o
   3 -14   3       16.78       18.16      2.57 o
  -2 -13   3       79.21       75.02      3.22 o
  -1 -13   3        6.11        9.43      2.97 o
   0 -13   3        1.75        1.34      1.06 o
   1 -13   3       15.63       15.21      0.98 o
   2 -13   3       13.18       15.36      1.35 o
   3 -13   3       55.33       54.43      3.94 o
   4 -13   3       13.01       14.38      3.08 o
  -2 -12   3        0.46        0.03      2.01 o
  -1 -12   3       27.55       32.44      3.59 o
   0 -12   3        8.21        9.56      1.04 o
   1 -12   3        0.06        0.14      0.92 o
   2 -12   3        1.55        1.93      0.53 o
   3 -12   3      134.92      131.84      3.56 o
   4 -12   3        9.05        7.52      2.25 o
  -3 -11   3        1.08        4.74      2.79 o
  -2 -11   3       23.72       20.53      1.27 o
  -1 -11   3       23.45       18.01      1.30 o
   0 -11   3        5.39        5.03      1.60 o
   1 -11   3        0.69        0.88      0.53 o
   2 -11   3      192.23      168.16      5.50 o
   3 -11   3        0.15        0.59      0.99 o
   4 -11   3       29.68       38.13      3.51 o
  -3 -10   3        4.19        6.86      1.69 o
  -2 -10   3        1.87        1.19      0.60 o
  -1 -10   3      100.14       90.07      2.82 o
   0 -10   3       32.05       30.15      1.48 o
   1 -10   3      764.12      801.15     14.17 o
   2 -10   3        7.83        6.33      0.78 o
   3 -10   3       67.70       51.73      3.29 o
   4 -10   3        2.88        3.89      1.36 o
   5 -10   3        0.28        0.69      0.71 o
  -4  -9   3       39.49       43.84      2.06 o
  -3  -9   3        3.14        0.89      0.70 o
  -2  -9   3      136.95      102.52      5.57 o
  -1  -9   3       72.16       70.44      2.19 o
   0  -9   3       12.28        9.43      0.96 o
   1  -9   3       55.90       54.92      1.45 o
   2  -9   3       12.88       15.39      1.25 o
   3  -9   3       10.80       11.36      0.96 o
   4  -9   3        0.23       -0.63      0.53 o
   5  -9   3       11.70       12.22      1.23 o
  -4  -8   3        4.52        3.46      0.75 o
  -3  -8   3        0.72        1.41      1.27 o
  -2  -8   3        8.09        5.68      1.41 o
  -1  -8   3      225.70      216.52     11.96 o
   0  -8   3       95.12       89.45      1.95 o
   1  -8   3        0.98        2.76      0.94 o
   2  -8   3      124.72      119.33      2.78 o
   3  -8   3        0.30        0.18      0.90 o
   4  -8   3        3.43        2.99      0.95 o
   5  -8   3       33.19       40.27      1.86 o
  -4  -7   3       52.36       52.68      2.94 o
  -3  -7   3      116.31      121.45      3.37 o
  -2  -7   3        0.20        0.28      0.42 o
  -1  -7   3       45.76       44.02      1.09 o
   0  -7   3      182.68      200.74      4.77 o
   1  -7   3       68.98       71.99      2.03 o
   2  -7   3      101.77       93.58      4.77 o
   3  -7   3       91.42       87.16      2.38 o
   4  -7   3       11.45       10.22      0.98 o
   5  -7   3        0.98        1.21      0.87 o
  -5  -6   3        8.27        8.99      1.57 o
  -4  -6   3        3.65        4.68      1.60 o
  -3  -6   3       12.48       14.55      1.40 o
  -2  -6   3        3.52        4.29      0.47 o
  -1  -6   3        2.51        0.49      0.72 o
   0  -6   3      758.01      824.18     10.40 o
   1  -6   3       23.18       25.43      0.89 o
   2  -6   3       84.77       73.61      1.67 o
   3  -6   3       34.31       35.61      1.65 o
   4  -6   3      264.58      258.13      6.33 o
   5  -6   3       32.63       33.91      3.57 o
  -5  -5   3        7.29        5.54      1.53 o
  -4  -5   3       65.00       69.27      1.76 o
  -3  -5   3       28.67       25.74      1.15 o
  -2  -5   3       43.88       47.95      1.09 o
  -1  -5   3       34.17       42.09      1.23 o
   0  -5   3      259.54      314.89      4.12 o
   1  -5   3      283.66      283.64      3.59 o
   2  -5   3        0.30        0.27      0.46 o
   3  -5   3      118.86      128.26      5.58 o
   4  -5   3      110.99      106.16      3.90 o
   5  -5   3        5.51        7.39      1.47 o
  -5  -4   3       35.88       36.83      2.66 o
  -4  -4   3      103.31       92.97      2.86 o
  -3  -4   3       50.09       50.98      2.44 o
  -2  -4   3      247.32      240.01      4.83 o
  -1  -4   3     2154.27     2243.04     29.08 o
   0  -4   3     1003.77      973.27     11.81 o
   1  -4   3       89.23       94.30      1.35 o
   2  -4   3       35.51       41.83      1.10 o
   3  -4   3        0.06        0.41      0.45 o
   4  -4   3      101.05       96.94      3.52 o
   5  -4   3        3.54        2.70      1.46 o
  -5  -3   3        3.72        4.21      0.99 o
  -4  -3   3      170.03      157.68      3.55 o
  -3  -3   3       24.52       31.53      0.95 o
  -2  -3   3      215.02      221.00      3.68 o
  -1  -3   3      645.05      653.23     10.82 o
   0  -3   3        3.22        2.40      0.44 o
   1  -3   3      144.86      153.99      2.24 o
   2  -3   3       75.90       68.03      1.60 o
   3  -3   3       19.93       24.10      1.11 o
   4  -3   3       52.47       52.70      1.43 o
   5  -3   3       25.80       21.47      1.25 o
  -5  -2   3       72.43       71.79      2.52 o
  -4  -2   3       31.62       28.82      0.91 o
  -3  -2   3       20.30       21.11      1.01 o
  -2  -2   3      740.55      725.35      7.59 o
  -1  -2   3      414.50      440.34      4.84 o
   0  -2   3     1443.54     1437.64     15.96 o
   1  -2   3     3915.16     3902.10     45.95 o
   2  -2   3     1392.41     1432.43     16.35 o
   3  -2   3      419.36      436.24      6.42 o
   4  -2   3       32.54       35.76      1.29 o
   5  -2   3       13.05       10.82      1.79 o
  -5  -1   3       19.59       13.03      2.14 o
  -4  -1   3       96.05       99.19      3.13 o
  -3  -1   3        0.29        0.80      0.40 o
  -2  -1   3        1.18        1.65      0.27 o
  -1  -1   3      169.97      190.95      2.01 o
   0  -1   3      754.78      746.97      7.16 o
   1  -1   3      284.96      313.21      4.38 o
   2  -1   3      208.64      209.87      2.76 o
   3  -1   3        5.59        7.54      0.67 o
   4  -1   3       10.06       10.42      1.16 o
   5  -1   3       47.83       46.00      2.55 o
  -6   0   3        2.97        1.05      0.96 o
  -5   0   3       16.51       11.70      2.66 o
  -4   0   3        8.10        7.84      0.51 o
  -3   0   3       70.55       84.01      1.65 o
  -2   0   3      720.16      782.23      8.70 o
  -1   0   3      506.77      512.83      5.32 o
   0   0   3      425.94      435.68      5.80 o
   1   0   3       21.82       24.59      0.55 o
   2   0   3      116.60      114.52      1.59 o
   3   0   3       18.42       21.42      0.78 o
   4   0   3      105.81      120.10      3.94 o
   5   0   3        4.32        2.88      0.79 o
  -6   1   3        7.09        6.85      0.83 o
  -5   1   3       44.24       41.95      1.34 o
  -4   1   3       35.40       33.18      1.16 o
  -3   1   3      837.59      918.53     10.21 o
  -2   1   3       51.31       52.82      1.79 o
  -1   1   3      126.82      122.47      2.59 o
   0   1   3      470.51      469.36      9.03 o
   1   1   3      231.19      227.72      3.35 o
   2   1   3      233.69      230.63      3.35 o
   3   1   3       88.93       89.34      2.74 o
   4   1   3       54.30       52.10      1.37 o
   5   1   3        4.68        5.49      0.74 o
  -6   2   3       39.28       36.28      1.84 o
  -5   2   3        9.81        7.04      1.38 o
  -4   2   3        7.43        6.12      0.73 o
  -3   2   3      248.49      272.09      5.37 o
  -2   2   3        8.59        7.24      0.90 o
  -1   2   3      535.17      513.12      6.85 o
   0   2   3     1041.72      959.26     25.02 o
   1   2   3       46.84       48.08      1.15 o
   2   2   3        6.76        6.85      0.48 o
   3   2   3       34.34       35.04      2.44 o
   4   2   3      257.22      264.39      5.86 o
   5   2   3        1.93        3.27      1.07 o
  -6   3   3        0.47        3.01      2.05 o
  -5   3   3      106.53      112.79      6.99 o
  -4   3   3       67.35       71.17      2.22 o
  -3   3   3       18.08       21.74      1.27 o
  -2   3   3       13.10       10.31      0.44 o
  -1   3   3      673.01      618.94     13.57 o
   0   3   3      217.42      193.68      4.43 o
   1   3   3       84.08       96.76      2.17 o
   2   3   3      529.07      554.64      9.78 o
   3   3   3       45.68       55.66      4.99 o
   4   3   3        0.18        1.63      0.75 o
   5   3   3        0.03       -0.37      0.58 o
  -6   4   3        5.21        9.72      1.79 o
  -5   4   3       25.58       22.65      3.75 o
  -4   4   3       10.86        6.63      1.72 o
  -3   4   3       32.78       29.49      0.55 o
  -2   4   3      367.47      387.90      5.53 o
  -1   4   3        1.06       -0.14      0.48 o
   0   4   3       69.32       79.42      1.90 o
   1   4   3      140.10      149.24      2.72 o
   2   4   3       25.32       28.88      1.48 o
   3   4   3       37.04       37.53      2.80 o
   4   4   3        1.85        2.94      1.18 o
   5   4   3       13.11       13.68      1.47 o
  -6   5   3        0.11        0.93      1.54 o
  -5   5   3       17.86       18.65      3.59 o
  -4   5   3      280.82      286.04      9.05 o
  -3   5   3       86.96       86.35      2.38 o
  -2   5   3       12.18       11.55      0.89 o
  -1   5   3      328.12      364.43      5.23 o
   0   5   3      113.12       96.69      2.04 o
   1   5   3      118.06      111.62      3.22 o
   2   5   3       77.89       68.56      5.01 o
   3   5   3      202.95      211.39      4.74 o
   4   5   3        1.24        1.94      0.77 o
  -5   6   3        0.01        1.38      1.36 o
  -4   6   3      354.76      366.88      8.07 o
  -3   6   3      269.32      256.16      7.15 o
  -2   6   3      606.92      625.04      9.51 o
  -1   6   3       23.46       19.44      0.91 o
   0   6   3       34.90       35.49      2.17 o
   1   6   3      136.33      141.12      5.38 o
   2   6   3        8.78       10.44      0.73 o
   3   6   3      283.39      284.56      8.17 o
   4   6   3       18.32       22.99      1.43 o
  -5   7   3       75.47       86.03      7.95 o
  -4   7   3       72.06       69.77      3.98 o
  -3   7   3        7.38        8.47      0.49 o
  -2   7   3      159.46      160.10      4.17 o
  -1   7   3      221.99      215.09      3.60 o
   0   7   3        5.37        5.01      0.54 o
   1   7   3        3.44        4.56      0.63 o
   2   7   3      303.93      314.02     11.64 o
   3   7   3        7.80        8.57      3.04 o
   4   7   3        0.48       -0.33      0.72 o
  -5   8   3       10.88       13.19      1.43 o
  -4   8   3        2.22        1.09      1.83 o
  -3   8   3        5.76        2.90      0.88 o
  -2   8   3       69.73       60.60      2.22 o
  -1   8   3       54.31       62.18      1.99 o
   0   8   3      341.25      336.86     10.33 o
   1   8   3      262.32      275.91      8.31 o
   2   8   3        2.19        2.53      0.61 o
   3   8   3       13.61       12.46      1.16 o
  -5   9   3       15.98       11.81      2.53 o
  -4   9   3       20.21       19.97      2.92 o
  -3   9   3       27.16       30.08      1.02 o
  -2   9   3       16.72       11.25      1.15 o
  -1   9   3      485.23      467.33     20.68 o
   0   9   3        0.58        4.00      1.43 o
   1   9   3       78.75       74.29      4.62 o
   2   9   3      198.33      205.79      9.79 o
   3   9   3       15.98       12.24      0.98 o
  -5  10   3       12.98       20.17      7.51 o
  -4  10   3        4.18        5.55      0.83 o
  -3  10   3        0.08        2.23      1.03 o
  -2  10   3       38.39       41.05      3.67 o
  -1  10   3       41.40       42.08      2.87 o
   0  10   3        7.04        9.28      2.41 o
   1  10   3        6.16        2.82      1.54 o
   2  10   3       10.62        9.89      1.62 o
   3  10   3        9.29       11.17      1.35 o
  -4  11   3       49.30       49.58      5.47 o
  -3  11   3       13.88       13.66      3.59 o
  -2  11   3       62.40       56.86      2.09 o
  -1  11   3        0.16       -0.03      1.13 o
   0  11   3       49.73       42.01      3.44 o
   1  11   3       32.38       28.57      1.39 o
   2  11   3        5.37        9.19      2.44 o
  -4  12   3        9.85       11.34      1.90 o
  -3  12   3       11.17       12.21      1.08 o
  -2  12   3        0.09        1.86      1.63 o
  -1  12   3      107.10      112.58      6.95 o
   0  12   3       44.64       42.41      2.47 o
   1  12   3       17.28       18.14      4.81 o
  -3  13   3        2.71        4.44      2.11 o
  -2  13   3        7.32        3.17      1.00 o
  -1  13   3        2.68        6.05      2.60 o
   0  13   3        1.26        0.67      1.94 o
  -2  14   3       34.02       40.07      3.00 o
  -1  14   3        9.07        9.64      1.25 o
   1 -15   4       52.69       49.71      2.42 o
  -1 -14   4       45.71       49.80      3.88 o
   0 -14   4        7.22       14.40      2.36 o
   1 -14   4       39.07       32.10      1.91 o
   2 -14   4        5.33        9.26      1.44 o
   3 -14   4        3.44        1.66      0.90 o
  -2 -13   4        0.30        0.50      0.78 o
  -1 -13   4       51.58       53.54      2.33 o
   0 -13   4        1.43        2.41      0.82 o
   1 -13   4        1.68        1.10      0.79 o
   2 -13   4       69.61       64.26      2.36 o
   3 -13   4        4.40        4.69      1.17 o
  -2 -12   4       15.47       18.67      3.06 o
  -1 -12   4       13.15       10.02      0.95 o
   0 -12   4        1.40        1.05      0.91 o
   1 -12   4       11.34       14.49      1.88 o
   2 -12   4      208.91      221.45      4.82 o
   3 -12   4      134.31      121.28      6.64 o
   4 -12   4        0.61        0.13      1.00 o
  -3 -11   4       13.78       14.21      1.18 o
  -2 -11   4       10.63        8.25      1.90 o
  -1 -11   4        0.54        0.84      0.61 o
   0 -11   4       40.28       38.48      1.66 o
   1 -11   4       94.03       97.16      3.90 o
   2 -11   4        8.43        5.28      0.77 o
   3 -11   4       49.55       44.34      5.96 o
   4 -11   4        1.84        1.44      1.51 o
  -3 -10   4        3.16        3.80      0.75 o
  -2 -10   4      122.34      109.00      3.97 o
  -1 -10   4        0.26        2.74      0.44 o
   0 -10   4      145.44      135.64      5.37 o
   1 -10   4        2.45        0.86      0.95 o
   2 -10   4      175.00      171.26      3.93 o
   3 -10   4       23.62       25.88      2.42 o
   4 -10   4       50.74       49.64      2.86 o
   5 -10   4       17.79       19.30      6.92 o
  -4  -9   4        3.89        0.51      1.50 o
  -3  -9   4        2.75       -1.17      1.32 o
  -2  -9   4        9.35        8.04      1.70 o
  -1  -9   4        0.49       -0.32      0.49 o
   0  -9   4       22.68       18.56      1.88 o
   1  -9   4       25.19       21.33      1.44 o
   2  -9   4      109.59      120.47      4.07 o
   3  -9   4        2.36        3.09      0.78 o
   4  -9   4        3.66       -0.11      0.82 o
   5  -9   4        0.01       -0.66      1.00 o
  -4  -8   4       21.28       26.12      4.50 o
  -3  -8   4        0.64       -0.61      0.53 o
  -2  -8   4      155.44      138.10      6.27 o
  -1  -8   4       23.32       26.23      1.04 o
   0  -8   4        7.63        9.19      0.71 o
   1  -8   4      361.17      345.06      8.72 o
   2  -8   4       10.01        9.87      1.26 o
   3  -8   4        1.16        4.09      0.97 o
   4  -8   4      148.19      157.36      6.14 o
   5  -8   4       21.97       25.18      2.14 o
  -4  -7   4       18.56       19.21      1.13 o
  -3  -7   4        7.24        5.30      1.51 o
  -2  -7   4        0.70        0.91      0.35 o
  -1  -7   4       26.42       29.97      1.10 o
   0  -7   4      111.33       98.22      2.17 o
   1  -7   4      540.04      543.89     13.38 o
   2  -7   4      111.78       94.81      3.00 o
   3  -7   4        4.52        5.28      0.51 o
   4  -7   4        0.00       -0.01      0.54 o
   5  -7   4       10.14       10.91      1.65 o
  -5  -6   4       34.57       28.96      1.99 o
  -4  -6   4        6.78        7.09      0.68 o
  -3  -6   4       41.88       43.43      2.52 o
  -2  -6   4       53.33       47.12      1.63 o
  -1  -6   4       71.85       63.69      1.35 o
   0  -6   4        1.77       -0.06      0.40 o
   1  -6   4      441.72      465.23      5.76 o
   2  -6   4        4.79        3.38      0.55 o
   3  -6   4       85.12       87.62      3.99 o
   4  -6   4        1.95        2.84      0.73 o
   5  -6   4        5.41        7.08      1.88 o
  -5  -5   4        0.15        0.85      0.72 o
  -4  -5   4       76.97       70.89      1.80 o
  -3  -5   4        0.22       -0.30      0.38 o
  -2  -5   4       72.38       64.96      1.73 o
  -1  -5   4       95.87      101.94      1.82 o
   0  -5   4       88.32      108.44      2.10 o
   1  -5   4       57.71       54.60      1.71 o
   2  -5   4      192.75      200.88      4.83 o
   3  -5   4       36.47       36.32      1.34 o
   4  -5   4       44.21       46.82      2.60 o
   5  -5   4        5.76        8.45      1.79 o
  -5  -4   4        3.16        4.52      2.26 o
  -4  -4   4      187.36      187.05      3.56 o
  -3  -4   4     2005.62     2037.31     24.96 o
  -2  -4   4      280.82      297.67      3.65 o
  -1  -4   4       57.15       50.46      1.04 o
   0  -4   4       49.81       57.13      0.85 o
   1  -4   4       50.88       45.93      0.90 o
   2  -4   4       22.51       26.69      1.60 o
   3  -4   4      676.83      716.89     10.11 o
   4  -4   4       85.36       77.76      4.03 o
   5  -4   4       17.19       12.44      2.34 o
  -5  -3   4        2.92        0.94      0.42 o
  -4  -3   4      119.67      119.16      4.91 o
  -3  -3   4      122.62      115.80      3.29 o
  -2  -3   4      438.16      448.97      5.09 o
  -1  -3   4       80.66       94.81      2.14 o
   0  -3   4      417.81      405.39      4.54 o
   1  -3   4       89.05       92.63      2.29 o
   2  -3   4     1029.16     1064.44     12.54 o
   3  -3   4       33.58       29.93      1.56 o
   4  -3   4        0.15        1.27      1.17 o
   5  -3   4        3.17        1.99      0.81 o
  -5  -2   4        0.21        1.05      0.46 o
  -4  -2   4        2.02        2.20      0.67 o
  -3  -2   4       33.08       33.19      0.68 o
  -2  -2   4      679.26      683.89      8.67 o
  -1  -2   4       84.45       67.01      1.37 o
   0  -2   4        3.20        1.86      0.19 o
   1  -2   4      409.08      408.60      6.20 o
   2  -2   4      142.02      142.10      2.28 o
   3  -2   4      317.03      301.31      4.73 o
   4  -2   4       28.50       34.52      1.28 o
   5  -2   4       34.86       31.99      2.45 o
  -5  -1   4       20.44       19.45      1.39 o
  -4  -1   4       30.33       31.59      1.09 o
  -3  -1   4       13.03       10.06      0.61 o
  -2  -1   4       63.04       73.33      1.82 o
  -1  -1   4     1282.17     1242.49     11.84 o
   0  -1   4     1283.26     1288.41     11.73 o
   1  -1   4       95.23      104.34      3.02 o
   2  -1   4     1194.89     1272.15     14.71 o
   3  -1   4       21.40       23.43      1.04 o
   4  -1   4      113.43      116.68      3.52 o
   5  -1   4        9.04       12.68      2.21 o
  -5   0   4       24.22       26.97      1.19 o
  -4   0   4       66.27       66.43      1.25 o
  -3   0   4        2.70        2.52      0.46 o
  -2   0   4       65.89       57.96      0.87 o
  -1   0   4      917.33      893.97      9.61 o
   0   0   4      744.96      793.83     10.52 o
   1   0   4      608.89      656.66      8.28 o
   2   0   4       18.57       19.63      0.95 o
   3   0   4      227.64      226.07      3.65 o
   4   0   4        0.84        1.59      0.71 o
   5   0   4       17.47       18.24      1.97 o
  -6   1   4       10.67        7.21      0.84 o
  -5   1   4        1.69        1.08      0.80 o
  -4   1   4        2.20        1.16      0.29 o
  -3   1   4      158.09      148.93      4.53 o
  -2   1   4      210.01      254.73      3.83 o
  -1   1   4        2.99        2.81      0.36 o
   0   1   4      390.92      398.98      8.05 o
   1   1   4      284.02      282.06      3.73 o
   2   1   4       80.27       72.73      1.39 o
   3   1   4       54.81       51.78      1.47 o
   4   1   4        0.89        1.00      0.64 o
   5   1   4       73.82       63.52      2.25 o
  -6   2   4        9.93        8.85      1.22 o
  -5   2   4       78.12       72.45      3.11 o
  -4   2   4       38.89       42.82      2.82 o
  -3   2   4       19.42       20.18      1.78 o
  -2   2   4      142.66      136.41      3.14 o
  -1   2   4        8.48        4.89      0.39 o
   0   2   4     2600.74     2609.10     36.61 o
   1   2   4       40.09       36.71      1.60 o
   2   2   4      213.88      225.99      3.71 o
   3   2   4        5.45        4.84      0.68 o
   4   2   4        6.51        5.80      0.63 o
   5   2   4        7.73        7.28      0.78 o
  -6   3   4        0.56        0.15      1.25 o
  -5   3   4        0.78       -0.23      0.70 o
  -4   3   4        5.04        8.45      1.85 o
  -3   3   4       11.58        9.66      1.73 o
  -2   3   4       49.58       46.34      0.73 o
  -1   3   4      364.06      378.29      6.31 o
   0   3   4      860.96      938.94     12.81 o
   1   3   4        9.41        8.06      0.65 o
   2   3   4        0.87        2.28      1.12 o
   3   3   4       56.81       61.68      1.61 o
   4   3   4        3.05        1.77      0.77 o
   5   3   4        1.03       -0.57      0.70 o
  -6   4   4        3.26        2.39      0.97 o
  -5   4   4        5.91        8.99      3.05 o
  -4   4   4       24.03       23.43      1.26 o
  -3   4   4      435.38      448.45     19.38 o
  -2   4   4       48.39       56.94      1.04 o
  -1   4   4       51.05       54.53      1.14 o
   0   4   4      855.56      942.52     15.30 o
   1   4   4        0.84        2.74      0.85 o
   2   4   4       78.01       74.87      3.53 o
   3   4   4       99.65      107.21      3.57 o
   4   4   4       20.84       15.51      0.83 o
  -5   5   4       38.04       49.96      3.33 o
  -4   5   4       33.12       34.77      1.52 o
  -3   5   4       11.82       11.97      0.67 o
  -2   5   4      172.56      170.66      3.02 o
  -1   5   4        6.94        3.44      0.61 o
   0   5   4      116.45      101.33      2.06 o
   1   5   4       12.24       13.26      1.05 o
   2   5   4        0.90        0.81      0.78 o
   3   5   4      102.66      108.80      7.90 o
   4   5   4       11.89       12.64      2.37 o
  -5   6   4      111.00      100.22      6.92 o
  -4   6   4      470.96      481.37     12.12 o
  -3   6   4       39.16       37.41      1.58 o
  -2   6   4        1.74        1.92      0.76 o
  -1   6   4       26.01       23.39      0.64 o
   0   6   4      109.55      116.03      3.93 o
   1   6   4       66.06       65.25      1.70 o
   2   6   4      502.80      528.17     10.46 o
   3   6   4       35.12       43.03      2.23 o
   4   6   4        0.11       -0.08      1.47 o
  -4   7   4      105.22      116.66     11.35 o
  -3   7   4        6.99        7.22      1.34 o
  -2   7   4      120.35      109.83      2.38 o
  -1   7   4       23.45       23.88      0.79 o
   0   7   4      327.21      341.49      6.25 o
   1   7   4      286.36      303.85      6.43 o
   2   7   4       45.34       46.63      2.68 o
   3   7   4       11.81       12.86      0.95 o
   4   7   4        9.19       12.12      1.12 o
  -5   8   4        0.04       -0.22      0.96 o
  -4   8   4       75.26       76.96      3.72 o
  -3   8   4       25.53       22.67      1.63 o
  -2   8   4       82.87       67.98      1.96 o
  -1   8   4       28.51       33.41      2.06 o
   0   8   4       20.88       19.94      2.32 o
   1   8   4      233.08      233.93      5.62 o
   2   8   4       62.88       62.25      3.38 o
   3   8   4        0.05        0.66      0.73 o
  -5   9   4        1.68        3.71      4.21 o
  -4   9   4       92.76       93.37      9.77 o
  -3   9   4        6.50        7.03      1.36 o
  -2   9   4       77.55       73.98      5.66 o
  -1   9   4       12.94       12.68      2.29 o
   0   9   4       57.26       62.65      5.89 o
   1   9   4       82.33       86.79      3.59 o
   2   9   4       24.31       21.95      2.76 o
   3   9   4       22.87       24.94      1.55 o
  -4  10   4       12.24       11.02      1.51 o
  -3  10   4        0.52        1.39      0.55 o
  -2  10   4       80.33       73.58      2.28 o
  -1  10   4       10.61       17.39      3.22 o
   0  10   4        0.84       -0.50      1.49 o
   1  10   4        9.22        8.06      1.69 o
   2  10   4        2.50        1.75      2.04 o
  -4  11   4       25.36       32.13      2.96 o
  -3  11   4      157.92      140.45     11.79 o
  -2  11   4       10.37        7.44      2.12 o
  -1  11   4       99.43       98.47      4.93 o
   0  11   4        0.21       -0.48      0.88 o
   1  11   4       15.60       19.13      1.26 o
   2  11   4        1.05        1.90      0.80 o
  -3  12   4        0.24       -0.46      0.53 o
  -2  12   4        9.36       12.61      1.83 o
  -1  12   4      153.81      161.60      5.36 o
   0  12   4       50.85       65.83      4.10 o
   1  12   4       17.85       19.24      1.40 o
  -3  13   4       27.90       32.63      2.49 o
  -2  13   4        0.85       -0.99      1.94 o
  -1  13   4       38.90       42.06      3.62 o
   0  13   4       21.41       22.33      1.91 o
   1 -15   5       10.36       10.69      1.67 o
  -1 -14   5        5.90        9.30      1.24 o
   0 -14   5       36.85       29.44      4.10 o
   1 -14   5        1.51        0.39      0.69 o
   2 -14   5       84.16       87.31      2.88 o
   3 -14   5       36.72       36.26      2.70 o
  -2 -13   5        0.98        0.88      1.10 o
  -1 -13   5        6.70        5.64      2.19 o
   0 -13   5       21.22       20.96      3.75 o
   1 -13   5        9.19        6.83      1.33 o
   2 -13   5        5.66        6.85      1.83 o
   3 -13   5        0.01        1.28      1.54 o
  -2 -12   5        0.37        0.71      0.63 o
  -1 -12   5       31.68       24.75      1.34 o
   0 -12   5       11.90       13.46      1.56 o
   1 -12   5        0.05        1.70      0.44 o
   2 -12   5        7.65       10.00      1.79 o
   3 -12   5      107.06      115.05      4.52 o
   4 -12   5       48.21       34.09      5.27 o
  -3 -11   5        4.40        9.38      2.35 o
  -2 -11   5       18.06       21.63      2.50 o
  -1 -11   5        3.86        0.60      1.29 o
   0 -11   5      101.18      106.46      3.69 o
   1 -11   5       14.36       15.00      1.33 o
   2 -11   5       21.63       20.43      2.62 o
   3 -11   5       96.45       88.53      2.45 o
   4 -11   5        6.37        7.82      2.55 o
  -3 -10   5        0.15       -1.47      1.02 o
  -2 -10   5        0.11        0.17      1.64 o
  -1 -10   5      125.97      112.09      2.69 o
   0 -10   5      130.20      114.98      2.89 o
   1 -10   5      103.26      100.48      3.02 o
   2 -10   5        3.93        5.17      1.07 o
   3 -10   5       78.51       70.33      6.70 o
   4 -10   5       24.86       24.06      1.30 o
  -4  -9   5       22.90       23.44      1.41 o
  -3  -9   5        9.46       12.39      0.97 o
  -2  -9   5        8.91       16.46      1.00 o
  -1  -9   5      126.09      101.94      2.68 o
   0  -9   5        3.16        2.51      0.59 o
   1  -9   5       78.71       76.58      3.36 o
   2  -9   5        2.77        4.61      0.57 o
   3  -9   5      108.21      104.83      4.53 o
   4  -9   5        1.85        1.50      0.63 o
   5  -9   5       18.28       15.48      1.68 o
  -4  -8   5       15.84       18.10      3.66 o
  -3  -8   5        1.14        0.80      0.48 o
  -2  -8   5        4.97        6.72      1.61 o
  -1  -8   5       58.04       57.44      1.99 o
   0  -8   5      213.23      225.97      4.37 o
   1  -8   5      108.54      101.55      3.27 o
   2  -8   5      110.75      108.46      5.73 o
   3  -8   5       10.05        9.40      1.19 o
   4  -8   5       11.46       12.42      1.63 o
   5  -8   5       27.93       29.55      2.05 o
  -4  -7   5        3.36        3.71      0.73 o
  -3  -7   5       38.66       37.40      3.15 o
  -2  -7   5       12.78       11.83      1.68 o
  -1  -7   5      100.47      112.24      4.62 o
   0  -7   5      400.55      434.58      7.46 o
   1  -7   5      118.29      138.06      4.75 o
   2  -7   5       22.42       20.53      1.46 o
   3  -7   5        0.18        0.80      0.56 o
   4  -7   5       81.48       80.20      2.13 o
   5  -7   5        0.55        2.27      1.65 o
  -5  -6   5        8.61        7.27      1.17 o
  -4  -6   5       24.05       29.54      4.12 o
  -3  -6   5       53.57       55.07      3.43 o
  -2  -6   5      223.16      216.02      7.40 o
  -1  -6   5       41.96       37.45      1.79 o
   0  -6   5       70.98       82.01      2.00 o
   1  -6   5        6.63        4.62      0.30 o
   2  -6   5      241.40      234.30      7.61 o
   3  -6   5        4.67        4.48      0.55 o
   4  -6   5       39.44       37.66      2.04 o
   5  -6   5        0.69        4.58      1.22 o
  -5  -5   5        0.09        0.52      0.62 o
  -4  -5   5       50.78       42.01      1.58 o
  -3  -5   5       12.70       14.84      1.96 o
  -2  -5   5      376.61      346.62      9.81 o
  -1  -5   5        2.41        3.42      0.33 o
   0  -5   5       16.13       17.54      0.79 o
   1  -5   5        1.00        0.60      0.51 o
   2  -5   5       94.37       86.28      2.63 o
   3  -5   5       22.08       21.68      1.32 o
   4  -5   5        0.47        0.32      0.60 o
   5  -5   5        3.63        3.10      0.80 o
  -5  -4   5        2.07        0.51      1.26 o
  -4  -4   5      293.24      314.64     10.13 o
  -3  -4   5       15.68       14.89      0.57 o
  -2  -4   5      372.10      377.45      7.41 o
  -1  -4   5      449.47      468.83      6.13 o
   0  -4   5      280.65      278.63      3.43 o
   1  -4   5      116.11      113.09      2.87 o
   2  -4   5      132.66      132.91      4.48 o
   3  -4   5      285.32      293.30      4.77 o
   4  -4   5       38.87       45.92      3.34 o
   5  -4   5        0.41        2.53      0.84 o
  -5  -3   5        0.37        0.99      1.94 o
  -4  -3   5      142.48      151.30      2.90 o
  -3  -3   5       14.19       11.44      0.68 o
  -2  -3   5      398.86      374.60      5.59 o
  -1  -3   5       77.64       68.73      1.58 o
   0  -3   5       28.20       29.35      0.81 o
   1  -3   5       28.75       34.31      0.90 o
   2  -3   5      227.41      200.61      3.21 o
   3  -3   5      157.25      158.61      6.76 o
   4  -3   5       59.25       59.02      2.99 o
   5  -3   5       11.25        6.83      1.20 o
  -5  -2   5       30.58       31.41      1.73 o
  -4  -2   5       65.96       66.73      2.81 o
  -3  -2   5       35.09       34.15      1.08 o
  -2  -2   5      121.96      125.15      1.88 o
  -1  -2   5       75.42       77.32      1.20 o
   0  -2   5       88.54       82.53      1.65 o
   1  -2   5      462.51      476.27     10.40 o
   2  -2   5      415.08      433.42     12.55 o
   3  -2   5      236.45      233.77      7.43 o
   4  -2   5       70.53       68.57      2.08 o
   5  -2   5        7.37       10.20      0.88 o
  -5  -1   5        0.00        0.83      0.68 o
  -4  -1   5      165.20      167.63      3.08 o
  -3  -1   5      197.65      192.33      3.01 o
  -2  -1   5       69.80       68.32      1.41 o
  -1  -1   5      615.15      662.90      8.59 o
   0  -1   5      351.48      353.39      3.93 o
   1  -1   5       47.16       49.23      1.01 o
   2  -1   5       69.91       74.65      3.18 o
   3  -1   5      259.89      239.55      6.81 o
   4  -1   5        0.00       -0.38      0.33 o
   5  -1   5        2.17        4.66      1.45 o
  -5   0   5      117.67      120.71      6.40 o
  -4   0   5        7.88        9.04      0.79 o
  -3   0   5        7.11        6.33      0.33 o
  -2   0   5      122.84      139.05      1.74 o
  -1   0   5      291.40      315.29      3.79 o
   0   0   5      694.79      710.12      8.77 o
   1   0   5      240.42      240.52      5.81 o
   2   0   5        7.62        6.06      0.61 o
   3   0   5       28.68       26.45      1.39 o
   4   0   5        8.93        9.05      0.59 o
   5   0   5       13.47       13.24      0.87 o
  -5   1   5       38.74       37.38      1.79 o
  -4   1   5        0.39       -0.62      0.41 o
  -3   1   5      113.34      125.08      3.10 o
  -2   1   5      339.84      347.53      4.02 o
  -1   1   5       86.36       81.26      1.12 o
   0   1   5       50.65       55.24      0.99 o
   1   1   5       93.63       96.36      1.78 o
   2   1   5       21.19       21.22      1.41 o
   3   1   5       15.39       14.32      0.64 o
   4   1   5      171.77      180.61      6.24 o
   5   1   5        5.54        8.15      1.20 o
  -5   2   5       15.81       16.92      0.93 o
  -4   2   5       36.48       30.15      1.16 o
  -3   2   5        2.76        5.97      1.08 o
  -2   2   5       45.36       41.24      0.83 o
  -1   2   5      724.56      668.01     10.00 o
   0   2   5       71.86       82.63      1.34 o
   1   2   5     1160.72     1194.64     32.21 o
   2   2   5       87.45       97.23      2.09 o
   3   2   5        0.18        0.69      0.41 o
   4   2   5       49.80       49.63      2.91 o
   5   2   5       50.41       42.00      2.38 o
  -5   3   5       12.53       15.60      1.08 o
  -4   3   5       43.91       42.54      2.08 o
  -3   3   5       66.97       72.67      3.48 o
  -2   3   5       68.94       76.41      1.26 o
  -1   3   5      642.69      698.57      8.73 o
   0   3   5       83.42       88.59      1.51 o
   1   3   5        0.22        0.78      0.25 o
   2   3   5      229.18      216.38      8.87 o
   3   3   5        4.75        6.08      0.67 o
   4   3   5        1.07        0.75      0.77 o
  -5   4   5        4.66        2.64      1.35 o
  -4   4   5       55.83       56.60      5.16 o
  -3   4   5      544.50      557.22     14.37 o
  -2   4   5       41.57       38.59      1.09 o
  -1   4   5        0.03        0.38      0.39 o
   0   4   5      597.81      576.78      7.35 o
   1   4   5      303.74      314.27      5.44 o
   2   4   5        2.39        1.92      1.12 o
   3   4   5        0.00       -0.73      0.52 o
   4   4   5        5.37        4.53      1.18 o
  -5   5   5        0.47        0.36      1.62 o
  -4   5   5        8.87        8.73      0.72 o
  -3   5   5      220.93      232.21      9.30 o
  -2   5   5      134.02      128.20      2.57 o
  -1   5   5       24.61       28.25      2.19 o
   0   5   5      226.34      226.87      6.38 o
   1   5   5       20.48       15.54      1.32 o
   2   5   5       51.51       48.99      3.58 o
   3   5   5      114.16      118.53      3.89 o
   4   5   5        2.74        3.69      1.19 o
  -5   6   5        0.08       -1.24      0.82 o
  -4   6   5        2.31        0.83      0.72 o
  -3   6   5      592.64      593.96     11.54 o
  -2   6   5      212.79      202.76      3.20 o
  -1   6   5      269.10      246.23     13.13 o
   0   6   5       57.21       46.95      2.40 o
   1   6   5      146.54      142.35      4.66 o
   2   6   5       97.06       98.31      6.41 o
   3   6   5      233.98      230.38      7.46 o
   4   6   5       30.19       35.68      1.84 o
  -5   7   5        9.13       12.36      2.84 o
  -4   7   5       63.91       69.38      6.89 o
  -3   7   5       41.65       37.57      1.26 o
  -2   7   5        5.46        7.42      0.76 o
  -1   7   5       23.72       17.05      1.31 o
   0   7   5       29.86       31.33      1.13 o
   1   7   5       32.08       31.95      1.30 o
   2   7   5      150.82      156.77      6.13 o
   3   7   5      148.79      150.49      4.74 o
  -5   8   5       47.22       42.40      2.54 o
  -4   8   5       13.60       11.26      1.39 o
  -3   8   5        1.20        1.67      0.55 o
  -2   8   5      107.43      110.69      2.65 o
  -1   8   5       33.62       22.37      1.55 o
   0   8   5      130.83      126.49      4.73 o
   1   8   5        0.34       -0.62      0.41 o
   2   8   5       55.66       59.79      2.02 o
   3   8   5       83.40       73.01      2.78 o
  -5   9   5       26.77       19.45      2.20 o
  -4   9   5        6.85       13.47      5.31 o
  -3   9   5        9.43       11.47      1.50 o
  -2   9   5       43.79       31.29      2.95 o
  -1   9   5      128.33      118.40      3.79 o
   0   9   5        6.40       10.24      4.32 o
   1   9   5       41.92       46.96      1.81 o
   2   9   5       13.37       12.04      1.11 o
  -4  10   5        9.83        5.42      1.16 o
  -3  10   5       13.51       14.08      1.11 o
  -2  10   5        0.27        0.45      0.81 o
  -1  10   5        2.30        5.85      2.05 o
   0  10   5        2.60        2.67      2.38 o
   1  10   5        0.13        1.48      0.62 o
   2  10   5        3.18        0.96      0.68 o
  -4  11   5       69.07       78.69      3.73 o
  -3  11   5       19.76       14.82      1.43 o
  -1  11   5       48.35       52.55      2.16 o
   0  11   5        5.64        7.19      1.36 o
   1  11   5        1.17        1.16      0.85 o
  -3  12   5       20.54       20.75      4.43 o
  -2  12   5        9.53       12.28      2.93 o
  -1  12   5        9.03       10.15      2.58 o
   0  12   5       58.46       68.66      9.49 o
  -2  13   5        2.41        0.57      0.77 o
  -1  13   5        0.85        1.75      0.90 o
  -1 -14   6        4.46       -1.25      1.25 o
   0 -14   6       25.55       21.12      5.42 o
   1 -14   6       27.66       29.90      3.44 o
   2 -14   6        1.32        1.86      1.17 o
  -1 -13   6       11.39        9.01      1.11 o
   0 -13   6       29.54       35.13      1.89 o
   1 -13   6        2.40        3.82      0.60 o
   2 -13   6        5.76        5.05      0.71 o
   3 -13   6       42.85       35.79      3.79 o
  -2 -12   6        2.69       -0.17      1.26 o
  -1 -12   6       13.52       16.27      1.14 o
   0 -12   6       49.95       48.41      3.97 o
   1 -12   6        9.27       10.51      0.72 o
   2 -12   6       42.09       41.86      3.62 o
   3 -12   6       78.69       80.30      4.07 o
   4 -12   6        0.20        1.08      1.83 o
  -3 -11   6       64.12       54.89      7.00 o
  -2 -11   6        4.30        7.64      1.11 o
  -1 -11   6        3.06        6.24      1.84 o
   0 -11   6      102.48       91.55      3.07 o
   1 -11   6       97.12       95.97      2.46 o
   2 -11   6        4.26        3.66      0.98 o
   3 -11   6       14.20       13.22      0.94 o
   4 -11   6        0.24       -0.64      0.86 o
  -3 -10   6        0.28        0.12      0.85 o
  -2 -10   6        9.56       11.06      1.85 o
  -1 -10   6       30.78       18.08      1.09 o
   0 -10   6      162.98      189.63      5.83 o
   1 -10   6        1.71       -0.39      0.52 o
   2 -10   6        0.16        0.26      1.46 o
   3 -10   6       52.35       52.10      3.66 o
   4 -10   6        0.00        1.27      1.01 o
  -4  -9   6       73.25       96.79      4.53 o
  -3  -9   6        0.24        1.00      0.74 o
  -2  -9   6       63.78       54.68      2.02 o
  -1  -9   6       48.14       56.69      1.85 o
   0  -9   6      121.86      114.00      5.25 o
   1  -9   6       10.88       11.71      1.74 o
   2  -9   6       46.29       43.08      3.14 o
   3  -9   6        3.94        8.72      1.29 o
   4  -9   6        0.20       -0.49      1.36 o
  -4  -8   6        2.13        2.00      0.77 o
  -3  -8   6       18.91       17.87      1.51 o
  -2  -8   6       14.31       12.60      1.25 o
  -1  -8   6       11.44        6.48      0.67 o
   0  -8   6      171.98      169.00      3.85 o
   1  -8   6      474.94      497.83      9.02 o
   2  -8   6        0.01        1.20      1.72 o
   3  -8   6        5.95        4.60      0.77 o
   4  -8   6       20.16       20.38      1.56 o
   5  -8   6      147.10      159.35     11.35 o
  -4  -7   6       68.55       69.07      2.78 o
  -3  -7   6        0.50        1.45      0.61 o
  -2  -7   6       39.59       35.29      2.92 o
  -1  -7   6       13.78       13.85      1.15 o
   0  -7   6        7.72        9.72      0.95 o
   1  -7   6       34.14       31.64      1.87 o
   2  -7   6        5.46        4.70      1.99 o
   3  -7   6       38.97       38.23      2.78 o
   4  -7   6        7.31        6.20      1.43 o
   5  -7   6        1.98        2.69      0.85 o
  -4  -6   6       41.33       40.55      1.73 o
  -3  -6   6      331.39      348.04      6.93 o
  -2  -6   6       10.57       12.54      1.57 o
  -1  -6   6       32.88       30.24      1.18 o
   0  -6   6      138.83      136.26      3.99 o
   1  -6   6      311.29      324.82      4.83 o
   2  -6   6      206.25      206.81     12.52 o
   3  -6   6        3.46        5.27      0.88 o
   4  -6   6       16.77       17.59      0.94 o
   5  -6   6        5.69        7.07      0.94 o
  -5  -5   6        0.35        0.37      0.97 o
  -4  -5   6       39.91       37.46      5.03 o
  -3  -5   6       99.52      102.34      6.17 o
  -2  -5   6      142.05      143.88      3.32 o
  -1  -5   6      192.65      215.57      3.25 o
   0  -5   6       46.09       41.34      1.02 o
   1  -5   6      206.76      192.31      3.48 o
   2  -5   6       37.55       41.54      0.97 o
   3  -5   6        0.00       -0.10      0.31 o
   4  -5   6       48.71       52.39      3.47 o
   5  -5   6        1.36        2.43      1.31 o
  -5  -4   6       10.79       10.98      1.54 o
  -4  -4   6        2.10        2.22      1.05 o
  -3  -4   6      955.18      935.86     13.18 o
  -2  -4   6       58.91       52.50      2.29 o
  -1  -4   6      483.09      495.18      7.74 o
   0  -4   6      118.79      115.32      1.59 o
   1  -4   6      587.82      609.64      8.23 o
   2  -4   6       87.26       94.35      2.85 o
   3  -4   6      413.99      408.47      7.70 o
   4  -4   6      492.42      477.71      9.18 o
   5  -4   6        0.07       -0.56      0.54 o
  -5  -3   6       11.63       19.03      3.70 o
  -4  -3   6       14.23       13.99      1.11 o
  -3  -3   6       78.65       85.87      2.03 o
  -2  -3   6        0.16        0.02      0.22 o
  -1  -3   6      219.68      206.84      2.39 o
   0  -3   6        7.73       10.56      0.64 o
   1  -3   6       96.21       93.55      3.38 o
   2  -3   6        2.57        0.05      0.51 o
   3  -3   6      234.26      213.21      5.66 o
   4  -3   6        2.93        4.24      0.93 o
   5  -3   6        0.25        0.64      0.64 o
  -5  -2   6        0.01        0.44      0.33 o
  -4  -2   6       76.43       72.42      3.87 o
  -3  -2   6        0.86        1.00      0.25 o
  -2  -2   6       66.12       62.47      1.44 o
  -1  -2   6      190.29      202.59      3.73 o
   0  -2   6        3.53        3.18      0.32 o
   1  -2   6        4.52        1.54      0.46 o
   2  -2   6      219.32      194.10      8.10 o
   3  -2   6      216.27      206.92      6.79 o
   4  -2   6       43.94       40.57      2.78 o
   5  -2   6       20.28       16.23      1.07 o
  -5  -1   6       12.73       13.58      0.93 o
  -4  -1   6       31.51       29.06      1.05 o
  -3  -1   6        4.13        4.02      0.42 o
  -2  -1   6        0.53        0.16      0.40 o
  -1  -1   6      512.35      529.63      5.34 o
   0  -1   6      748.90      750.38     17.27 o
   1  -1   6       43.90       50.09      1.95 o
   2  -1   6       37.74       37.40      2.49 o
   3  -1   6       45.12       43.84      3.56 o
   4  -1   6        4.55        3.14      1.08 o
   5  -1   6        0.47       -1.10      0.73 o
  -5   0   6        0.32       -0.09      1.67 o
  -4   0   6       60.61       54.46      2.71 o
  -3   0   6       31.68       35.59      1.27 o
  -2   0   6        8.71        9.03      0.52 o
  -1   0   6      167.22      157.00      2.58 o
   0   0   6      106.21      128.75      2.36 o
   1   0   6        6.44        3.79      0.33 o
   2   0   6        7.28        8.87      1.05 o
   3   0   6       17.27       19.97      1.00 o
   4   0   6       12.17       18.51      3.03 o
   5   0   6        6.09        4.37      0.98 o
  -5   1   6       35.86       33.62      2.80 o
  -4   1   6      156.27      158.23      3.36 o
  -3   1   6        6.66        8.82      0.63 o
  -2   1   6      346.38      319.87      4.57 o
  -1   1   6      401.06      406.26      5.24 o
   0   1   6        2.31        2.51      0.56 o
   1   1   6      130.57      131.36      3.20 o
   2   1   6       65.39       52.41      1.82 o
   3   1   6        0.97        1.46      0.61 o
   4   1   6       24.42       23.01      1.64 o
   5   1   6        3.63        5.01      1.76 o
  -5   2   6       42.10       37.88      2.75 o
  -4   2   6      215.06      202.10      4.04 o
  -3   2   6        0.19        1.67      0.68 o
  -2   2   6       20.24       21.03      0.77 o
  -1   2   6       45.51       45.91      1.65 o
   0   2   6      481.40      494.99      8.10 o
   1   2   6       81.75       71.30      3.38 o
   2   2   6      284.46      286.01      5.47 o
   3   2   6       20.72       22.26      1.78 o
   4   2   6       66.81       66.16      2.01 o
  -5   3   6       62.83       61.29      2.24 o
  -4   3   6        4.00        4.23      1.77 o
  -3   3   6      307.33      307.93     12.99 o
  -2   3   6        3.16        2.01      0.47 o
  -1   3   6      167.40      172.81      3.73 o
   0   3   6      172.44      169.93      4.41 o
   1   3   6        2.08        1.14      0.41 o
   2   3   6       67.47       64.73      4.81 o
   3   3   6       13.02       13.86      1.36 o
   4   3   6        0.35       -0.72      0.88 o
  -5   4   6       42.97       43.59      2.07 o
  -4   4   6       79.42       82.69      7.19 o
  -3   4   6      149.74      156.69      4.66 o
  -2   4   6      407.10      391.90      8.09 o
  -1   4   6      108.24       92.34      1.70 o
   0   4   6       11.07       15.73      0.58 o
   1   4   6      145.29      149.15      3.33 o
   2   4   6      115.20      116.36      3.74 o
   3   4   6       26.05       27.37      2.74 o
   4   4   6       10.85       10.89      1.56 o
  -5   5   6        0.07        2.00      0.77 o
  -4   5   6        0.18       -0.38      0.76 o
  -3   5   6       59.84       71.50      3.74 o
  -2   5   6      264.68      258.92      5.03 o
  -1   5   6      339.04      335.71      5.25 o
   0   5   6       57.78       59.24      3.77 o
   1   5   6       14.45       14.31      0.74 o
   2   5   6        0.05       -0.26      0.66 o
   3   5   6        1.58        3.83      0.87 o
   4   5   6        5.97        4.03      0.83 o
  -5   6   6        0.21        3.71      1.94 o
  -4   6   6      138.83      146.52      6.37 o
  -3   6   6        0.74        0.79      0.40 o
  -2   6   6      207.64      206.77      7.14 o
  -1   6   6       52.43       52.31      2.18 o
   0   6   6       86.50       77.76      2.17 o
   1   6   6        5.84        6.04      1.46 o
   2   6   6      217.15      225.95      7.40 o
   3   6   6      181.56      186.00      6.15 o
  -5   7   6       32.48       30.24      1.57 o
  -4   7   6        0.11       -0.47      0.80 o
  -3   7   6       30.48       31.70      2.45 o
  -2   7   6        2.59        4.36      0.62 o
  -1   7   6        5.25        4.66      0.62 o
   0   7   6      549.02      547.93     15.63 o
   1   7   6        0.02       -0.39      1.81 o
   2   7   6        8.70        5.96      0.65 o
   3   7   6       22.70       18.63      3.10 o
  -5   8   6       86.38       82.21      4.54 o
  -4   8   6       34.11       32.11      4.03 o
  -3   8   6       52.65       51.27      3.85 o
  -2   8   6        5.28        8.24      2.15 o
  -1   8   6       13.44       22.91      1.80 o
   0   8   6       59.76       63.27      3.99 o
   1   8   6        3.19        4.01      1.07 o
   2   8   6       65.09       58.55      4.71 o
   3   8   6        0.37        2.40      0.82 o
  -4   9   6        0.92        3.00      0.88 o
  -3   9   6        8.37       11.03      1.17 o
  -2   9   6      227.05      254.18      8.44 o
  -1   9   6        0.86        0.29      0.84 o
   0   9   6       19.60       17.40      1.29 o
   1   9   6        6.38        8.98      0.96 o
   2   9   6        0.07        0.23      0.57 o
  -4  10   6       38.40       38.90      5.02 o
  -3  10   6        1.26        0.86      0.58 o
  -2  10   6        1.80        2.42      0.73 o
  -1  10   6       28.43       23.72      1.87 o
   0  10   6        0.33       -1.05      0.70 o
   1  10   6       42.00       52.70      4.70 o
   2  10   6        0.01       -0.88      1.03 o
  -3  11   6        2.20       -0.39      1.94 o
  -2  11   6       65.65       68.26      3.44 o
  -1  11   6       25.92       24.33      1.34 o
   0  11   6        6.01        8.33      1.14 o
   1  11   6        5.17        9.26      1.56 o
  -3  12   6        1.83        2.78      2.34 o
  -2  12   6        6.59       10.31      5.02 o
  -1  12   6       18.89       16.78      2.71 o
   0  12   6       11.45        7.08      1.45 o
   0 -14   7        3.54        4.49      3.00 o
   1 -14   7        3.61        3.94      2.97 o
   2 -14   7        0.18        3.77      2.53 o
  -1 -13   7       13.30       18.51      1.84 o
   0 -13   7        0.78       -0.99      1.32 o
   1 -13   7        0.54        0.16      1.29 o
   2 -13   7       20.18       20.85      1.29 o
   3 -13   7        1.84       -1.05      1.28 o
  -2 -12   7        3.56        4.48      1.71 o
  -1 -12   7       27.23       20.96      2.19 o
   0 -12   7        2.02        1.82      1.80 o
   1 -12   7        2.76        3.98      0.71 o
   2 -12   7       12.09       14.36      1.65 o
   3 -12   7        2.78        2.37      1.10 o
  -3 -11   7       16.65       17.89      1.72 o
  -2 -11   7       30.08       30.15      4.34 o
  -1 -11   7        3.25        0.42      1.03 o
   0 -11   7      121.53      116.34      3.45 o
   1 -11   7        5.20        7.23      3.78 o
   2 -11   7        3.95        2.51      1.37 o
   3 -11   7        0.50        0.95      1.24 o
   4 -11   7       12.84        9.67      1.88 o
  -3 -10   7       16.67       23.37      2.73 o
  -2 -10   7        8.46        6.69      1.54 o
  -1 -10   7       50.93       58.66      3.58 o
   0 -10   7       34.81       32.08      2.72 o
   1 -10   7       37.46       40.59      3.26 o
   2 -10   7       26.73       28.48      3.47 o
   3 -10   7        7.24        8.51      1.92 o
   4 -10   7       17.25       17.20      2.67 o
  -3  -9   7        1.71        6.15      1.60 o
  -2  -9   7       49.13       46.97      1.88 o
  -1  -9   7        6.19        1.79      0.89 o
   0  -9   7       34.64       37.72      1.62 o
   1  -9   7      162.77      165.66      5.49 o
   2  -9   7       21.54       20.33      1.32 o
   3  -9   7       37.79       41.07      1.58 o
   4  -9   7        0.04       -0.32      1.17 o
  -4  -8   7      125.32      133.15      4.67 o
  -3  -8   7       21.93       26.17      2.05 o
  -2  -8   7        0.97        0.99      0.55 o
  -1  -8   7       20.02       20.76      2.75 o
   0  -8   7       70.20       67.47      3.70 o
   1  -8   7      117.38      119.93      2.72 o
   2  -8   7       53.33       47.19      5.37 o
   3  -8   7      110.92      108.63      8.29 o
   4  -8   7       23.07       28.14      3.69 o
  -4  -7   7       16.06       19.83      3.54 o
  -3  -7   7        4.85        4.22      0.53 o
  -2  -7   7       44.59       41.50      2.58 o
  -1  -7   7        2.90        1.91      1.15 o
   0  -7   7      113.09      104.67      2.35 o
   1  -7   7       66.80       69.90      3.18 o
   2  -7   7       17.12       20.70      2.51 o
   3  -7   7        0.28        0.75      0.63 o
   4  -7   7        3.54        3.44      1.79 o
   5  -7   7       18.14       19.29      2.89 o
  -4  -6   7        0.68       -0.11      1.08 o
  -3  -6   7       90.66       80.28      2.04 o
  -2  -6   7      544.51      588.80     12.59 o
  -1  -6   7      164.36      154.41      2.75 o
   0  -6   7       28.29       29.42      0.67 o
   1  -6   7       41.91       45.63      2.09 o
   2  -6   7       20.18       22.83      1.30 o
   3  -6   7       23.64       20.95      0.87 o
   4  -6   7       71.89       77.24      4.13 o
   5  -6   7        4.00        5.02      0.86 o
  -5  -5   7        3.53        2.10      2.38 o
  -4  -5   7        0.00        2.17      1.12 o
  -3  -5   7        1.97       -0.98      0.66 o
  -2  -5   7      358.33      350.78      7.28 o
  -1  -5   7      136.33      130.46      3.19 o
   0  -5   7        0.59        1.55      0.33 o
   1  -5   7        2.14        2.19      0.31 o
   2  -5   7       98.95       99.88      2.32 o
   3  -5   7       17.92       19.66      1.44 o
   4  -5   7        5.95        4.98      0.90 o
   5  -5   7        1.72        1.49      0.76 o
  -5  -4   7       10.01       11.32      1.23 o
  -4  -4   7       67.74       69.62      5.76 o
  -3  -4   7       17.16       18.54      1.19 o
  -2  -4   7       57.65       57.78      2.48 o
  -1  -4   7       72.83       72.72      1.70 o
   0  -4   7       24.23       22.62      0.59 o
   1  -4   7       68.26       64.84      2.22 o
   2  -4   7       31.46       30.55      1.25 o
   3  -4   7      268.64      268.74      8.87 o
   4  -4   7        5.70        7.89      1.73 o
   5  -4   7       28.98       26.20      2.55 o
  -5  -3   7        4.66        4.49      0.91 o
  -4  -3   7        2.19        3.26      1.54 o
  -3  -3   7       10.43       10.07      0.82 o
  -2  -3   7        7.93        8.56      0.73 o
  -1  -3   7       12.08       11.58      0.94 o
   0  -3   7      458.95      511.39      6.92 o
   1  -3   7      155.41      158.72      4.94 o
   2  -3   7       50.57       44.46      1.28 o
   3  -3   7       29.43       26.97      1.40 o
   4  -3   7      187.96      177.71      4.47 o
   5  -3   7       19.22       14.46      2.34 o
  -5  -2   7        7.87        8.36      1.34 o
  -4  -2   7        0.74        0.53      0.57 o
  -3  -2   7      178.94      173.41      4.47 o
  -2  -2   7       17.64       15.72      0.93 o
  -1  -2   7        0.86       -0.02      0.23 o
   0  -2   7      399.42      384.73      5.15 o
   1  -2   7      245.41      241.31      3.78 o
   2  -2   7      176.82      169.80      3.42 o
   3  -2   7        0.00        0.19      0.89 o
   4  -2   7        2.56        7.55      0.93 o
   5  -2   7       20.49       22.06      2.95 o
  -5  -1   7        0.15       -2.09      1.61 o
  -4  -1   7       21.07       16.72      0.56 o
  -3  -1   7       55.50       58.78      1.20 o
  -2  -1   7        1.04        1.19      0.64 o
  -1  -1   7      546.13      495.84      5.96 o
   0  -1   7      382.43      398.91      4.57 o
   1  -1   7        5.30        4.69      0.69 o
   2  -1   7        0.00        0.10      0.47 o
   3  -1   7       94.56       99.72      4.45 o
   4  -1   7       41.44       34.18      2.67 o
   5  -1   7        0.94        2.24      1.01 o
  -5   0   7       46.94       36.42      2.15 o
  -4   0   7        4.94        4.18      1.14 o
  -3   0   7        5.21        4.57      0.56 o
  -2   0   7       51.67       52.88      0.93 o
  -1   0   7      122.88      129.60      1.93 o
   0   0   7        0.12        5.10      0.83 o
   1   0   7      144.58      131.01      2.15 o
   2   0   7      102.98       99.65      2.92 o
   3   0   7       20.51       24.53      1.47 o
   4   0   7        1.84        2.13      0.61 o
  -5   1   7        0.27        0.28      0.71 o
  -4   1   7        2.82        2.44      1.52 o
  -3   1   7        0.14        1.28      0.91 o
  -2   1   7       60.27       60.74      1.74 o
  -1   1   7       22.69       26.07      0.62 o
   0   1   7      674.48      722.85      9.91 o
   1   1   7        0.46        3.81      0.79 o
   2   1   7       44.87       48.63      3.73 o
   3   1   7        3.19        3.24      0.36 o
   4   1   7        7.11        6.08      1.39 o
  -5   2   7      101.27      108.78      4.16 o
  -4   2   7       14.96       17.74      2.09 o
  -3   2   7        3.33        4.57      0.72 o
  -2   2   7      147.44      161.22      3.55 o
  -1   2   7      241.67      238.80      4.11 o
   0   2   7      356.90      352.37      6.14 o
   1   2   7      679.52      704.88     13.66 o
   2   2   7       38.35       41.27      1.85 o
   3   2   7        2.12        1.42      1.27 o
   4   2   7        9.41       11.07      2.43 o
  -5   3   7       39.91       47.35      2.42 o
  -4   3   7       67.43       71.43      2.18 o
  -3   3   7       50.15       51.56      3.35 o
  -2   3   7       14.67       14.44      1.00 o
  -1   3   7      278.99      262.89      4.83 o
   0   3   7       98.12       89.60      3.92 o
   1   3   7       36.20       24.86      2.20 o
   2   3   7       11.96        9.27      1.22 o
   3   3   7       10.37       12.18      0.97 o
   4   3   7        0.41        0.67      1.41 o
  -5   4   7        9.35        4.19      2.07 o
  -4   4   7       86.75       79.80      4.69 o
  -3   4   7      423.74      418.48     10.59 o
  -2   4   7      338.21      325.19      6.20 o
  -1   4   7      101.11      102.01      1.87 o
   0   4   7       89.63       82.88      4.44 o
   1   4   7      126.29      112.72      4.29 o
   2   4   7       18.46       17.95      1.11 o
   3   4   7       40.79       39.06      2.58 o
   4   4   7       64.98       69.07     10.95 o
  -5   5   7       20.16       19.45      1.30 o
  -4   5   7      111.24      105.57      8.08 o
  -3   5   7       68.35       73.40      4.10 o
  -2   5   7       29.87       30.91      1.54 o
  -1   5   7      388.69      381.54     13.30 o
   0   5   7       24.36       23.41      1.58 o
   1   5   7      125.60      118.04      2.90 o
   2   5   7       99.31       98.43      3.31 o
   3   5   7        0.20        0.01      0.90 o
  -5   6   7        5.40        6.63      0.91 o
  -4   6   7        9.79        8.38      1.98 o
  -3   6   7       15.76       14.69      0.62 o
  -2   6   7        0.75        0.69      0.42 o
  -1   6   7      210.29      200.32      6.64 o
   0   6   7        8.41        9.03      0.65 o
   1   6   7       15.31       16.70      2.68 o
   2   6   7        0.23        0.54      1.03 o
   3   6   7        1.78        8.74      1.24 o
  -5   7   7        6.54       10.20      1.09 o
  -4   7   7       18.10       13.55      2.09 o
  -3   7   7       52.57       45.11      2.27 o
  -2   7   7        7.72        6.76      0.59 o
  -1   7   7      115.79      103.46      3.44 o
   0   7   7        3.06        4.25      0.97 o
   1   7   7        0.05       -0.36      0.49 o
   2   7   7       15.31       13.05      2.39 o
   3   7   7      120.78      110.98     13.22 o
  -4   8   7      116.79      138.90      5.85 o
  -3   8   7        0.24       -0.15      0.51 o
  -2   8   7       70.09       70.48      2.86 o
  -1   8   7       38.38       28.65      2.47 o
   0   8   7       12.29        8.20      1.76 o
   1   8   7        9.21       10.68      2.01 o
   2   8   7        0.01        1.20      0.70 o
  -4   9   7        0.75        6.52      1.90 o
  -3   9   7        6.31        5.05      1.32 o
  -2   9   7        1.71        1.17      0.64 o
  -1   9   7       29.73       29.37      1.34 o
   0   9   7        1.03        1.62      0.75 o
   1   9   7        1.02        0.52      0.53 o
   2   9   7       19.31       18.66      1.76 o
  -4  10   7        6.46        4.42      1.68 o
  -3  10   7        5.93       13.55      3.66 o
  -2  10   7        2.34        3.78      2.53 o
  -1  10   7       28.89       22.15      1.58 o
   0  10   7       40.49       50.67      4.83 o
   1  10   7        1.32        3.52      1.17 o
  -3  11   7        0.78        0.34      1.28 o
  -2  11   7       13.80       13.57      4.43 o
  -1  11   7       28.54       29.59      4.61 o
   0  11   7       47.25       48.13      2.72 o
   0 -14   8       11.16       12.34      4.80 o
   1 -14   8       18.19       18.94      5.09 o
  -1 -13   8       19.80       19.92      3.37 o
   0 -13   8        0.98        2.05      3.15 o
   1 -13   8        4.31        3.94      1.41 o
   2 -13   8        3.45        5.43      1.21 o
  -2 -12   8       14.01       14.77      1.28 o
  -1 -12   8       14.50       13.53      1.12 o
   0 -12   8       17.00       20.32      2.64 o
   1 -12   8       75.79       70.03      3.70 o
   2 -12   8        0.16       -1.10      0.77 o
   3 -12   8       13.18       11.14      2.19 o
  -2 -11   8       44.76       55.64      2.05 o
  -1 -11   8       86.87      106.49      3.26 o
   0 -11   8       54.07       46.33      2.36 o
   1 -11   8        3.74        2.79      1.49 o
   2 -11   8        3.44        1.03      0.65 o
   3 -11   8        2.89        2.13      0.90 o
  -3 -10   8        5.26        7.63      1.06 o
  -2 -10   8       42.64       57.76      2.87 o
  -1 -10   8        1.48        0.35      0.86 o
   0 -10   8       15.17       15.53      1.20 o
   1 -10   8        2.46        1.35      0.35 o
   2 -10   8        8.12        7.56      0.90 o
   3 -10   8       18.35       14.98      2.10 o
   4 -10   8        0.10       -1.21      0.81 o
  -3  -9   8       34.47       42.26      4.06 o
  -2  -9   8        4.16        3.74      0.68 o
  -1  -9   8       67.68       72.06      4.48 o
   0  -9   8      123.16      117.53      3.53 o
   1  -9   8       15.40       18.11      1.61 o
   2  -9   8       21.64       26.43      3.26 o
   3  -9   8       76.29       80.94      2.95 o
   4  -9   8       29.14       40.85      3.44 o
  -4  -8   8        0.51        1.28      1.46 o
  -3  -8   8        4.80        8.51      1.87 o
  -2  -8   8        1.84        1.40      1.40 o
  -1  -8   8       31.21       26.74      2.70 o
   0  -8   8      346.42      345.84      6.28 o
   1  -8   8        2.69        2.46      0.58 o
   2  -8   8      150.85      153.05      3.85 o
   3  -8   8        9.50        6.48      1.12 o
   4  -8   8        0.47        0.06      0.63 o
  -4  -7   8       44.12       41.49      6.07 o
  -3  -7   8        0.00       -0.66      0.70 o
  -2  -7   8        4.86        5.12      0.48 o
  -1  -7   8      284.27      285.89      5.71 o
   0  -7   8       62.10       57.39      1.08 o
   1  -7   8       40.68       38.66      1.85 o
   2  -7   8        9.74       10.35      0.87 o
   3  -7   8        0.16        3.46      2.44 o
   4  -7   8        1.12        3.36      1.99 o
  -4  -6   8        2.50        4.94      0.66 o
  -3  -6   8       60.78       50.36      1.74 o
  -2  -6   8      216.45      206.79      7.73 o
  -1  -6   8        0.11        0.64      0.69 o
   0  -6   8        4.02        3.44      0.42 o
   1  -6   8      101.14      101.73      3.42 o
   2  -6   8       76.24       69.78      3.65 o
   3  -6   8       14.55       16.71      2.63 o
   4  -6   8       18.99       16.96      1.33 o
  -4  -5   8      120.83      109.82      3.38 o
  -3  -5   8        6.50        6.82      0.88 o
  -2  -5   8        0.15       -0.48      0.45 o
  -1  -5   8      601.09      589.80      8.66 o
   0  -5   8        4.12        2.83      0.25 o
   1  -5   8      267.84      273.86      5.04 o
   2  -5   8       46.34       50.82      2.00 o
   3  -5   8       98.81      103.42      6.00 o
   4  -5   8        4.28        7.82      1.91 o
  -5  -4   8       10.27       11.21      1.83 o
  -4  -4   8       24.03       22.62      1.89 o
  -3  -4   8        0.07        0.89      0.64 o
  -2  -4   8      120.32      124.74      2.45 o
  -1  -4   8      177.32      170.15      3.60 o
   0  -4   8       81.13       74.32      2.43 o
   1  -4   8        1.00        0.50      0.30 o
   2  -4   8        5.48        7.38      0.44 o
   3  -4   8        3.95        5.82      0.79 o
   4  -4   8      175.58      175.63      4.50 o
  -5  -3   8       36.47       37.54      7.51 o
  -4  -3   8       25.03       22.92      1.93 o
  -3  -3   8       28.06       26.92      1.39 o
  -2  -3   8       62.00       55.35      1.93 o
  -1  -3   8       24.31       17.78      0.98 o
   0  -3   8       13.21       14.87      1.17 o
   1  -3   8        6.59        6.88      0.96 o
   2  -3   8      205.82      174.46      5.80 o
   3  -3   8       84.31       78.51      2.43 o
   4  -3   8       94.01       77.11      2.52 o
  -5  -2   8        2.27        2.18      2.53 o
  -4  -2   8       73.43       67.80      1.76 o
  -3  -2   8      136.06      135.01      3.46 o
  -2  -2   8       56.55       56.74      2.13 o
  -1  -2   8      218.34      240.51      5.37 o
   0  -2   8       20.49       22.23      0.78 o
   1  -2   8        0.06        0.59      0.75 o
   2  -2   8        0.02        0.45      1.45 o
   3  -2   8       15.82       16.68      1.12 o
   4  -2   8       73.89       76.46      5.16 o
  -5  -1   8       10.23        7.03      5.79 o
  -4  -1   8        4.47        7.55      0.91 o
  -3  -1   8       79.43       63.80      1.16 o
  -2  -1   8       62.04       62.80      1.14 o
  -1  -1   8       15.04       15.80      1.18 o
   0  -1   8      204.76      191.92      3.57 o
   1  -1   8       11.66       11.59      0.71 o
   2  -1   8       67.52       67.18      3.51 o
   3  -1   8       27.01       30.38      1.62 o
   4  -1   8        0.46       -0.34      0.99 o
  -5   0   8       26.87       19.91      6.26 o
  -4   0   8        6.12        1.94      0.54 o
  -3   0   8      123.10      109.46      1.71 o
  -2   0   8        9.22        8.75      0.56 o
  -1   0   8        0.62        1.01      0.24 o
   0   0   8      247.90      243.18      6.36 o
   1   0   8        4.61        5.19      0.48 o
   2   0   8        0.12       -0.17      0.46 o
   3   0   8        1.49        2.71      1.76 o
   4   0   8        2.82        2.83      0.62 o
  -5   1   8       10.92       12.48      1.66 o
  -4   1   8       54.66       47.46      2.80 o
  -3   1   8       11.68       13.85      0.89 o
  -2   1   8        0.01        0.54      0.38 o
  -1   1   8       87.06       84.84      1.90 o
   0   1   8      288.33      297.84      4.88 o
   1   1   8       47.33       44.24      1.35 o
   2   1   8      118.23      117.68      2.41 o
   3   1   8        6.20        6.05      0.85 o
   4   1   8       14.89       14.68      1.99 o
  -5   2   8        8.80       10.20      1.30 o
  -4   2   8       17.80       16.77      0.90 o
  -3   2   8       10.69       15.53      2.78 o
  -2   2   8      403.95      397.49      6.23 o
  -1   2   8      524.88      509.22      8.68 o
   0   2   8        5.43        6.81      0.73 o
   1   2   8        0.33        0.39      0.38 o
   2   2   8       60.29       51.55      4.81 o
   3   2   8       65.40       63.28      2.50 o
   4   2   8       33.91       32.01      2.43 o
  -5   3   8       17.82       18.55      3.28 o
  -4   3   8        1.17        0.88      0.66 o
  -3   3   8        9.18        8.68      1.49 o
  -2   3   8      356.00      354.14      6.42 o
  -1   3   8       43.88       41.39      1.08 o
   0   3   8        1.08        1.02      0.89 o
   1   3   8       48.69       45.49      1.61 o
   2   3   8        2.76        2.26      1.41 o
   3   3   8        1.80        3.11      1.74 o
   4   3   8       24.48       21.13      2.44 o
  -5   4   8       12.33       11.53      1.02 o
  -4   4   8       12.32       14.19      0.95 o
  -3   4   8        0.03        1.55      0.73 o
  -2   4   8      444.34      447.24      9.25 o
  -1   4   8       14.75       13.96      0.95 o
   0   4   8       12.13        9.63      0.84 o
   1   4   8       23.59       22.70      1.76 o
   2   4   8        0.00       -0.88      2.20 o
   3   4   8       40.08       44.70      1.90 o
  -5   5   8        4.49        7.11      1.71 o
  -4   5   8        1.83        1.72      0.62 o
  -3   5   8        5.29        7.30      1.47 o
  -2   5   8      210.26      204.14      3.69 o
  -1   5   8       70.68       67.36      2.67 o
   0   5   8       13.99       18.17      3.09 o
   1   5   8       81.20       84.09      3.83 o
   2   5   8       18.89       15.54      2.70 o
   3   5   8        0.89        5.29      1.26 o
  -5   6   8       27.46       28.19      2.21 o
  -4   6   8        3.67        3.44      0.84 o
  -3   6   8       10.78       11.95      3.26 o
  -2   6   8       19.39       14.57      1.78 o
  -1   6   8       38.27       37.41      3.03 o
   0   6   8        9.35        8.93      3.85 o
   1   6   8       24.91       23.36      2.44 o
   3   6   8       48.68       44.31      2.74 o
  -4   7   8       32.49       34.34      2.25 o
  -3   7   8        0.03        0.44      1.17 o
  -2   7   8        3.43        1.46      0.66 o
  -1   7   8        4.67        6.59      0.93 o
   0   7   8      105.44       79.97      7.40 o
   1   7   8      111.47      108.05      3.05 o
   2   7   8       49.15       53.15     10.29 o
  -4   8   8       51.38       59.38      4.14 o
  -3   8   8      138.59      141.28      4.58 o
  -2   8   8        2.48        1.69      2.09 o
  -1   8   8        3.06        4.78      1.02 o
   0   8   8        0.90        3.52      1.21 o
   1   8   8       39.52       41.97      2.77 o
   2   8   8       64.45       63.06      8.13 o
  -4   9   8       53.44       69.31      3.62 o
  -3   9   8        8.50       12.01      3.66 o
  -2   9   8        9.33        5.04      2.12 o
  -1   9   8       76.62       81.68      6.34 o
   0   9   8       63.35       68.39      3.65 o
   1   9   8        0.31        3.34      1.00 o
  -3  10   8       20.17       19.53      1.39 o
  -2  10   8        2.27        2.03      0.62 o
  -1  10   8        3.17        6.08      1.87 o
   0  10   8        0.25        1.43      0.77 o
  -2  11   8        0.55        2.20      0.95 o
  -1  11   8        5.74        5.23      0.98 o
  -1 -13   9        6.55        1.20      3.04 o
   0 -13   9       15.48       17.76      6.52 o
   1 -13   9        9.24       15.06      3.41 o
   2 -13   9       22.83       22.19      2.97 o
  -1 -12   9       55.56       48.91      2.53 o
   0 -12   9        8.60       11.03      1.76 o
   1 -12   9        8.79        7.19      1.32 o
   2 -12   9       25.26       29.11      4.55 o
   3 -12   9        0.68       -0.17      0.78 o
  -2 -11   9        0.28        1.04      0.66 o
  -1 -11   9        1.97        1.57      0.86 o
   0 -11   9       29.90       31.13      1.99 o
   1 -11   9        7.23        8.93      1.71 o
   2 -11   9        6.88        6.76      1.53 o
   3 -11   9       44.18       40.49      2.70 o
  -3 -10   9        8.26        8.31      1.88 o
  -2 -10   9        4.10        7.14      2.11 o
  -1 -10   9       36.46       34.09      2.05 o
   0 -10   9       29.90       26.47      2.14 o
   1 -10   9       15.83       20.37      1.43 o
   2 -10   9        2.15        0.30      0.69 o
   3 -10   9        3.81        2.16      1.32 o
  -3  -9   9        4.44       11.02      3.12 o
  -2  -9   9        0.17        2.15      1.11 o
  -1  -9   9        2.47        1.50      0.72 o
   0  -9   9       33.46       36.01      1.33 o
   1  -9   9        1.05        3.23      1.92 o
   2  -9   9        2.05        3.59      1.17 o
   3  -9   9       10.29        9.66      2.70 o
   4  -9   9        2.94        3.41      1.04 o
  -3  -8   9        3.06        4.13      0.69 o
  -2  -8   9        2.56        3.70      1.16 o
  -1  -8   9      167.64      173.72      3.73 o
   0  -8   9       84.25       87.60      2.95 o
   1  -8   9       62.40       67.88      3.32 o
   2  -8   9       34.85       33.36      1.22 o
   3  -8   9       98.87      100.88      7.49 o
   4  -8   9       92.56       98.43      9.80 o
  -4  -7   9        5.29       11.40      2.99 o
  -3  -7   9       24.01       23.09      1.16 o
  -2  -7   9       17.01       17.59      2.52 o
  -1  -7   9       19.74       19.03      1.41 o
   0  -7   9      114.01      116.45      2.09 o
   1  -7   9        0.04        0.65      0.66 o
   2  -7   9       56.75       62.66      2.97 o
   3  -7   9        4.62       10.26      3.55 o
   4  -7   9       19.52       18.74      2.52 o
  -4  -6   9        0.81        1.76      1.19 o
  -3  -6   9        7.10        6.20      0.76 o
  -2  -6   9      188.92      193.60      3.59 o
  -1  -6   9      188.23      182.99      3.94 o
   0  -6   9       23.88       26.44      0.94 o
   1  -6   9       92.45       95.35      1.69 o
   2  -6   9        1.04        1.77      0.61 o
   3  -6   9        0.81        6.03      0.80 o
   4  -6   9        6.98        6.55      2.10 o
  -4  -5   9       33.71       39.07      1.72 o
  -3  -5   9        6.32        7.55      0.77 o
  -2  -5   9       13.45       11.93      1.22 o
  -1  -5   9      232.55      226.05      2.95 o
   0  -5   9       76.13       67.54      1.98 o
   1  -5   9        3.09        2.09      0.46 o
   2  -5   9       11.52       17.32      1.42 o
   3  -5   9        1.51        3.20      1.52 o
   4  -5   9        3.05        4.17      1.81 o
  -4  -4   9        5.13        4.00      0.97 o
  -3  -4   9       16.19       16.36      1.59 o
  -2  -4   9       77.83       77.61      1.97 o
  -1  -4   9        2.39        0.15      0.31 o
   0  -4   9        0.26       -0.27      0.47 o
   1  -4   9       86.79       86.71      4.44 o
   2  -4   9        2.94        4.27      1.03 o
   3  -4   9        4.48        4.91      0.77 o
   4  -4   9       19.37       13.45      1.56 o
  -5  -3   9        1.30        1.68      0.87 o
  -4  -3   9       43.90       45.15      1.60 o
  -3  -3   9        0.37        0.52      0.24 o
  -2  -3   9       53.13       50.96      1.55 o
  -1  -3   9        2.26        1.23      0.39 o
   0  -3   9       37.32       47.39      2.70 o
   1  -3   9      509.46      549.66      9.67 o
   2  -3   9       15.11       16.37      0.84 o
   3  -3   9        9.66        8.33      0.91 o
   4  -3   9        5.90        5.60      0.73 o
  -5  -2   9        3.21        3.73      1.43 o
  -4  -2   9       53.74       62.48      5.10 o
  -3  -2   9        4.85        2.14      0.72 o
  -2  -2   9      215.42      193.60      2.72 o
  -1  -2   9      273.14      263.10      4.02 o
   0  -2   9        0.92        1.89      0.39 o
   1  -2   9      154.68      165.36      3.28 o
   2  -2   9        1.96        3.12      0.91 o
   3  -2   9       86.89       82.34      2.44 o
   4  -2   9       16.21       15.77      2.51 o
  -5  -1   9        0.04        2.91      0.79 o
  -4  -1   9      152.95      141.96      3.99 o
  -3  -1   9       15.73       10.63      0.55 o
  -2  -1   9        7.69        7.66      0.72 o
  -1  -1   9      418.31      409.02      6.08 o
   0  -1   9       35.07       32.91      1.94 o
   1  -1   9       21.23       21.52      0.70 o
   2  -1   9        0.27        0.05      0.81 o
   3  -1   9       71.23       73.60      2.58 o
   4  -1   9       25.05       29.14      3.16 o
  -5   0   9        7.75        2.50      1.72 o
  -4   0   9       37.81       34.75      2.37 o
  -3   0   9       61.38       57.41      1.26 o
  -2   0   9       95.58       83.32      2.22 o
  -1   0   9        5.32        5.69      0.46 o
   0   0   9        0.59        0.61      0.70 o
   1   0   9       43.04       33.53      1.97 o
   2   0   9        4.89        5.92      1.05 o
   3   0   9        4.07        1.86      0.76 o
   4   0   9       82.94       69.03      4.06 o
  -5   1   9        9.55       11.87      4.18 o
  -4   1   9        5.73        4.46      0.93 o
  -3   1   9       40.32       47.33      2.28 o
  -2   1   9       24.98       24.26      0.99 o
  -1   1   9        0.02        1.02      1.03 o
   0   1   9      314.98      290.02      5.92 o
   1   1   9        4.48        5.51      1.57 o
   2   1   9        0.00        0.61      1.06 o
   3   1   9       30.49       28.80      2.04 o
   4   1   9       33.01       44.53      7.29 o
  -5   2   9       94.52       93.93      5.25 o
  -4   2   9        3.01        2.13      0.61 o
  -3   2   9       24.55       18.83      2.60 o
  -2   2   9        0.02        0.31      0.37 o
  -1   2   9       51.15       51.48      1.33 o
   0   2   9      455.77      441.26      7.15 o
   1   2   9       56.20       54.21      1.93 o
   2   2   9      100.28      105.93      6.09 o
   3   2   9        5.62        6.40      1.58 o
  -5   3   9        0.88        0.84      0.67 o
  -4   3   9       26.33       27.99      3.76 o
  -3   3   9       16.15       13.45      2.86 o
  -2   3   9       17.07       17.88      1.58 o
  -1   3   9      829.18      822.05     14.27 o
   0   3   9      102.74      102.27      4.08 o
   1   3   9        0.29       -0.94      0.78 o
   2   3   9       16.67       16.18      2.09 o
   3   3   9        6.03        8.84      2.89 o
  -5   4   9        4.35        0.83      1.18 o
  -4   4   9        0.09        2.41      0.95 o
  -3   4   9      120.01      120.35      3.99 o
  -2   4   9        0.04        0.14      0.67 o
  -1   4   9        2.26        5.17      1.36 o
   0   4   9      177.59      184.06      7.31 o
   1   4   9       42.02       49.53      2.38 o
   2   4   9        0.23        2.84      1.79 o
   3   4   9       49.46       56.39      4.32 o
  -4   5   9       28.54       28.48      1.90 o
  -3   5   9        1.17        2.01      0.63 o
  -2   5   9      179.50      177.54      5.25 o
  -1   5   9        3.15        0.24      0.46 o
   0   5   9        2.70        6.25      3.30 o
   1   5   9       18.52       15.58      2.31 o
   2   5   9        5.48        3.58      1.65 o
   3   5   9       61.44       62.17     15.13 o
  -4   6   9        1.68        1.89      0.53 o
  -3   6   9        5.64        7.64      0.79 o
  -2   6   9       10.09        8.32      2.01 o
  -1   6   9        7.59        5.32      0.62 o
   0   6   9       17.46       15.45      1.94 o
   2   6   9        2.05        2.56      1.39 o
  -4   7   9        0.57        0.08      1.21 o
  -3   7   9       15.18       16.24      2.75 o
  -2   7   9        0.79        2.27      2.01 o
  -1   7   9       29.47       29.73      1.26 o
   0   7   9       59.48       50.77      2.20 o
   1   7   9        4.47        5.09      1.03 o
   2   7   9       35.05       32.05      5.79 o
  -4   8   9       28.27       28.32      7.03 o
  -3   8   9       50.08       59.27      3.99 o
  -1   8   9       30.10       28.97      2.31 o
   0   8   9        1.95        3.22      1.83 o
   1   8   9        0.01       -0.51      0.95 o
  -2   9   9        0.38        0.02      1.57 o
  -1   9   9       13.23       16.69      3.66 o
   0   9   9        4.67        2.87      1.86 o
  -2  10   9        0.06        3.06      2.49 o
  -1  10   9       72.51      102.84      4.54 o
   0 -13  10        0.05       -1.44      0.96 o
   1 -13  10        8.78       10.43      3.63 o
  -1 -12  10       27.03       25.14      1.34 o
   0 -12  10        9.92       10.39      3.44 o
   1 -12  10       19.04       26.59      2.05 o
   2 -12  10       68.39       81.74      4.36 o
  -2 -11  10        4.63        6.47      2.28 o
  -1 -11  10       15.14       10.21      1.18 o
   0 -11  10       13.04       12.54      1.79 o
   1 -11  10        5.65        6.62      0.82 o
   2 -11  10        0.38        2.93      1.17 o
   3 -11  10       10.42       11.88      1.16 o
  -2 -10  10       55.29       62.48      3.38 o
  -1 -10  10       18.78       23.09      2.27 o
   0 -10  10        0.00        0.04      0.60 o
   1 -10  10        8.70        9.73      1.63 o
   2 -10  10        0.01        0.95      1.10 o
   3 -10  10       15.56       23.73      3.04 o
  -3  -9  10        0.41       -0.29      0.71 o
  -2  -9  10        0.15       -0.81      0.54 o
  -1  -9  10        2.90        4.57      1.71 o
   0  -9  10        5.33        1.02      1.43 o
   1  -9  10       78.54       80.52      4.80 o
   2  -9  10        3.87        7.08      1.67 o
   3  -9  10       33.95       40.69      1.97 o
  -3  -8  10        3.84        5.33      2.17 o
  -2  -8  10       39.13       36.09      1.41 o
  -1  -8  10        5.44        6.93      1.18 o
   0  -8  10      415.49      430.29      8.23 o
   1  -8  10      159.01      179.93      9.67 o
   2  -8  10       83.97       82.80      4.06 o
   3  -8  10        3.93        4.65      0.86 o
  -3  -7  10        6.36        6.06      0.76 o
  -2  -7  10        5.21        3.33      1.32 o
  -1  -7  10      161.61      157.58      3.49 o
   0  -7  10      156.51      161.40      6.77 o
   1  -7  10        3.10        4.47      0.88 o
   2  -7  10        8.69       15.35      2.27 o
   3  -7  10        4.56        4.25      2.18 o
   4  -7  10        0.01        0.74      1.34 o
  -4  -6  10        7.76       15.74      1.57 o
  -3  -6  10        4.41        6.15      0.76 o
  -2  -6  10        7.56        8.16      1.81 o
  -1  -6  10       14.14       11.81      0.54 o
   0  -6  10      226.09      227.99      3.55 o
   1  -6  10        4.18        6.59      1.43 o
   2  -6  10       30.14       22.08      2.65 o
   3  -6  10       26.58       24.93      1.38 o
   4  -6  10       12.22       13.25      2.87 o
  -4  -5  10       55.68       71.15      6.16 o
  -3  -5  10       30.11       28.75      1.94 o
  -2  -5  10       34.01       34.68      2.41 o
  -1  -5  10        4.25        3.99      0.44 o
   0  -5  10       33.94       36.24      2.70 o
   1  -5  10        7.33        6.92      0.82 o
   2  -5  10       18.53       20.31      2.06 o
   3  -5  10       98.36      111.89      4.34 o
   4  -5  10       20.55       21.45      1.30 o
  -4  -4  10       32.74       32.50      1.83 o
  -3  -4  10        0.02        0.82      1.83 o
  -2  -4  10        8.36        8.14      0.77 o
  -1  -4  10        0.03        0.19      0.50 o
   0  -4  10        9.76        8.12      1.45 o
   1  -4  10       66.89       68.83      2.52 o
   2  -4  10        7.75        8.34      0.82 o
   3  -4  10        7.04        8.70      2.04 o
   4  -4  10        9.62       12.51      3.83 o
  -4  -3  10       13.55       17.63      2.41 o
  -3  -3  10        2.08        3.39      0.64 o
  -2  -3  10        9.73       11.48      0.68 o
  -1  -3  10       25.49       25.26      1.06 o
   0  -3  10       30.29       30.12      1.11 o
   1  -3  10        2.09       -0.78      0.52 o
   2  -3  10       43.89       48.63      1.55 o
   3  -3  10       18.46       14.40      1.02 o
   4  -3  10       75.76       70.96      7.81 o
  -4  -2  10        0.01       -0.71      0.59 o
  -3  -2  10      206.32      200.66      8.92 o
  -2  -2  10        0.01       -0.18      0.47 o
  -1  -2  10      308.50      299.09      5.55 o
   0  -2  10        0.01        0.78      0.73 o
   1  -2  10       43.28       41.67      1.85 o
   2  -2  10        1.08        1.71      1.63 o
   3  -2  10        3.42        5.89      1.22 o
   4  -2  10       33.34       32.09      4.07 o
  -4  -1  10        3.79        4.44      0.73 o
  -3  -1  10       26.32       22.74      0.99 o
  -2  -1  10        5.81        8.55      0.69 o
  -1  -1  10       12.83        9.46      0.66 o
   0  -1  10        5.25        3.99      0.73 o
   1  -1  10        8.09        7.58      0.73 o
   2  -1  10        3.69        3.70      1.03 o
   3  -1  10       41.10       43.21      1.81 o
   4  -1  10        0.06        2.74      1.63 o
  -5   0  10        0.00        2.71      1.39 o
  -4   0  10       66.86       80.09      7.22 o
  -3   0  10       21.73       17.41      0.98 o
  -2   0  10       14.35       16.18      0.52 o
  -1   0  10       97.30       93.77      1.94 o
   0   0  10      132.75      136.05      5.08 o
   1   0  10        9.38        7.20      0.95 o
   2   0  10       18.05       13.92      3.37 o
   3   0  10       22.95       18.51      1.69 o
  -4   1  10       27.28       36.25      2.45 o
  -3   1  10       50.17       44.78      1.41 o
  -2   1  10        3.25        5.24      0.51 o
  -1   1  10       12.29       10.56      1.19 o
   0   1  10        3.79        3.51      0.52 o
   1   1  10       19.79       15.88      1.40 o
   2   1  10       10.95       12.64      3.96 o
   3   1  10        0.04       -0.50      0.67 o
  -4   2  10        6.89        8.84      2.62 o
  -3   2  10       48.09       43.16      1.85 o
  -2   2  10       57.44       52.79      2.91 o
  -1   2  10      533.91      509.12      9.19 o
   0   2  10      131.99      138.16      3.53 o
   1   2  10        4.66        1.64      2.78 o
   2   2  10        1.92        6.55      2.16 o
   3   2  10        1.01        1.51      2.05 o
  -4   3  10       21.32       23.54      1.73 o
  -3   3  10      232.91      236.54     13.28 o
  -2   3  10       98.94       96.40      4.61 o
  -1   3  10        7.17        9.69      1.29 o
   0   3  10       38.49       35.45      1.35 o
   1   3  10        5.55        6.30      2.20 o
   2   3  10       29.55       28.33      2.45 o
   3   3  10       37.81       38.64      3.81 o
  -4   4  10        4.59        1.55      1.74 o
  -3   4  10        6.08        6.99      0.91 o
  -2   4  10       39.24       35.87      1.84 o
  -1   4  10       41.25       39.34      3.18 o
   0   4  10       41.38       43.94      2.25 o
   1   4  10        7.28        8.72      3.37 o
   2   4  10        0.72        1.44      0.90 o
  -4   5  10       17.39       14.32      3.44 o
  -3   5  10        5.51        5.35      1.68 o
  -2   5  10       13.91       14.19      3.04 o
  -1   5  10        0.18       -0.29      0.54 o
   0   5  10       43.04       41.94      3.10 o
   1   5  10       39.55       46.96      6.67 o
   2   5  10       26.60       23.34      2.82 o
  -4   6  10        4.49        3.69      2.97 o
  -3   6  10        2.87        6.81      1.39 o
  -2   6  10       29.34       37.26      1.87 o
  -1   6  10       46.69       44.38      2.16 o
   0   6  10       24.94       28.51      1.33 o
   1   6  10        1.63        6.65      1.25 o
   2   6  10       15.29       24.58      5.71 o
  -3   7  10       12.37       16.78      2.34 o
  -2   7  10       14.22       14.81      3.66 o
  -1   7  10       15.09       13.82      1.24 o
   0   7  10        9.08        8.80      1.38 o
   1   7  10      112.96      113.04      6.89 o
  -3   8  10        8.81       13.41      2.42 o
  -2   8  10      181.46      208.18      8.86 o
  -1   8  10       11.62       10.94      1.14 o
   0   8  10       23.03       26.02      2.31 o
  -2   9  10        1.81        1.64      0.79 o
  -1   9  10       12.29       13.91      1.34 o
   0 -12  11        8.38        7.64      1.08 o
   1 -12  11        5.80        4.79      3.41 o
  -1 -11  11        2.79        0.15      0.63 o
   0 -11  11        2.11        2.04      1.64 o
   1 -11  11        0.47        3.65      1.65 o
   2 -11  11        2.15        5.24      1.68 o
  -2 -10  11        6.57        2.52      1.61 o
  -1 -10  11        0.59       -1.09      0.72 o
   0 -10  11        0.34       -1.28      0.85 o
   1 -10  11       86.69      112.20      6.67 o
   2 -10  11        1.61       -0.54      0.83 o
  -2  -9  11        0.02       -0.68      0.62 o
  -1  -9  11        7.24        5.12      1.41 o
   0  -9  11        5.04        5.67      2.33 o
   1  -9  11       19.30       19.64      2.24 o
   2  -9  11       11.83       16.42      2.73 o
   3  -9  11        3.07        3.36      2.22 o
  -3  -8  11        4.56       10.59      1.09 o
  -2  -8  11        2.98        3.18      1.73 o
  -1  -8  11       60.84       62.93      2.25 o
   0  -8  11      294.91      300.05      7.68 o
   1  -8  11       26.75       24.64      1.66 o
   2  -8  11        0.39        0.43      3.28 o
   3  -8  11        5.84        8.39      1.35 o
  -3  -7  11       75.33       76.17      4.34 o
  -2  -7  11       21.37       21.38      2.83 o
  -1  -7  11        3.34        3.24      1.17 o
   0  -7  11       47.95       44.37      3.45 o
   1  -7  11      148.48      150.53      7.01 o
   2  -7  11        8.14       12.63      1.84 o
   3  -7  11        0.01       -0.22      1.25 o
  -3  -6  11       33.80       40.09      4.20 o
  -2  -6  11        2.72        1.58      0.59 o
  -1  -6  11       84.22       83.91      2.13 o
   0  -6  11        1.43        1.05      0.80 o
   1  -6  11       25.17       25.33      2.57 o
   2  -6  11        0.82       -0.44      1.00 o
   3  -6  11        0.40        1.44      1.72 o
  -4  -5  11        4.60        6.23      1.86 o
  -3  -5  11       52.38       64.37      2.54 o
  -2  -5  11        4.17        3.93      1.18 o
  -1  -5  11        5.63        6.41      0.96 o
   0  -5  11      154.80      140.14      5.63 o
   1  -5  11        0.20       -1.11      0.74 o
   2  -5  11        8.23        8.87      2.52 o
   3  -5  11        5.07        3.98      2.41 o
  -4  -4  11       27.54       35.92      2.32 o
  -3  -4  11        0.85        1.89      0.99 o
  -2  -4  11       74.82       69.37      4.19 o
  -1  -4  11        1.10        0.68      0.43 o
   0  -4  11       61.09       61.74      2.18 o
   1  -4  11        0.13        1.10      1.17 o
   2  -4  11       77.30       75.58      3.83 o
   3  -4  11        5.97        3.08      2.68 o
  -4  -3  11        0.24       -0.18      0.84 o
  -3  -3  11       64.77       70.54      2.11 o
  -2  -3  11       30.56       26.73      0.89 o
  -1  -3  11        0.06        0.55      0.65 o
   0  -3  11        3.64        0.58      1.61 o
   1  -3  11       27.96       32.41      1.10 o
   2  -3  11       69.04       65.32      3.93 o
   3  -3  11      112.47      124.61      6.62 o
  -4  -2  11       28.67       28.51      1.86 o
  -3  -2  11        0.26        1.39      0.61 o
  -2  -2  11      413.39      406.02      7.85 o
  -1  -2  11        3.19        3.40      0.51 o
   0  -2  11        0.79        0.17      0.84 o
   1  -2  11       37.20       38.60      7.62 o
   2  -2  11       51.96       60.30      4.81 o
   3  -2  11      139.48      154.51      6.30 o
  -4  -1  11        2.48        3.10      0.69 o
  -3  -1  11       20.21       18.35      1.55 o
  -2  -1  11        2.28        3.56      0.54 o
  -1  -1  11       24.94       27.56      1.14 o
   0  -1  11       46.40       41.87      3.63 o
   1  -1  11       14.96       17.47      1.22 o
   2  -1  11       13.55       13.09      2.36 o
   3  -1  11       21.21       19.21      1.78 o
  -4   0  11        1.31        2.09      1.43 o
  -3   0  11      102.59      105.12      6.47 o
  -2   0  11        1.91        0.66      0.21 o
  -1   0  11       33.90       31.37      1.14 o
   0   0  11      162.23      159.08      3.34 o
   1   0  11       37.05       38.61      4.11 o
   2   0  11        0.22        1.87      1.29 o
   3   0  11        4.85        6.04      0.88 o
  -4   1  11       46.61       49.80      4.97 o
  -3   1  11        0.36        1.06      0.98 o
  -2   1  11        9.79       12.06      2.67 o
  -1   1  11       42.87       43.98      2.08 o
   0   1  11      106.22      102.56      2.42 o
   1   1  11       25.11       26.68      4.32 o
   2   1  11        8.88        9.45      1.11 o
   3   1  11        1.86       -0.20      1.61 o
  -4   2  11       49.47       55.42      5.31 o
  -3   2  11       27.93       27.69      2.27 o
  -2   2  11       44.15       40.05      2.24 o
  -1   2  11       23.56       23.53      1.00 o
   0   2  11       33.53       35.29      2.45 o
   1   2  11      145.37      149.59      5.36 o
   2   2  11       68.43       68.10      7.51 o
   3   2  11        1.79       -1.13      1.76 o
  -4   3  11       55.96       73.70      7.22 o
  -3   3  11        2.19        0.47      0.67 o
  -2   3  11        0.16       -0.93      0.62 o
  -1   3  11       12.96        9.38      1.17 o
   0   3  11      348.72      345.86     10.11 o
   1   3  11        1.18        1.87      0.83 o
   2   3  11       17.31       16.59      1.53 o
  -4   4  11       16.82       12.48      2.12 o
  -3   4  11        0.83       -0.96      0.77 o
  -2   4  11        0.15        1.14      0.60 o
  -1   4  11        3.18        3.10      1.51 o
   0   4  11       21.06       25.09      1.28 o
   1   4  11        0.50       -0.24      1.72 o
   2   4  11       64.43       61.34     11.17 o
  -4   5  11       18.38       13.19      1.57 o
  -3   5  11       10.40       11.79      1.54 o
  -2   5  11        3.80        6.34      0.70 o
  -1   5  11       52.01       39.09      2.02 o
   0   5  11        3.08        4.23      1.11 o
   1   5  11        2.05        0.11      3.41 o
   2   5  11       27.08       34.14      3.22 o
  -3   6  11       22.10       28.50      2.56 o
  -1   6  11       12.05        9.43      1.03 o
   0   6  11        1.76        2.82      0.63 o
   1   6  11        0.70        4.98      1.16 o
  -3   7  11        4.07        9.16      1.54 o
  -2   7  11        3.47        5.07      0.99 o
  -1   7  11       52.46       63.65      3.21 o
   0   7  11       25.13       24.59      2.71 o
  -2   8  11        1.70        2.83      0.80 o
  -1   8  11       28.80       39.38      2.30 o
   0 -11  12        1.54        3.90      1.39 o
   1 -11  12        2.36        2.14      1.47 o
  -1 -10  12       10.34       11.63      1.15 o
   0 -10  12       40.96       35.82      5.49 o
   1 -10  12       17.19       21.00      4.07 o
   2 -10  12        4.87        7.36      1.68 o
  -2  -9  12        3.65        5.86      1.17 o
  -1  -9  12       34.06       30.53      1.52 o
   0  -9  12        6.11        8.03      1.56 o
   1  -9  12       20.41       19.32      3.22 o
   2  -9  12       36.49       36.85      2.87 o
  -2  -8  12        3.32        3.58      1.07 o
  -1  -8  12        1.51        1.85      0.89 o
   0  -8  12       30.59       31.35      3.80 o
   1  -8  12      206.70      221.72     16.20 o
   2  -8  12        2.11        0.47      1.20 o
  -3  -7  12        0.68        3.70      1.82 o
  -2  -7  12        4.18        4.80      2.06 o
  -1  -7  12        6.83        6.48      1.43 o
   0  -7  12      216.11      227.12      5.57 o
   1  -7  12       47.97       50.63      4.16 o
   2  -7  12       15.89       17.99      2.01 o
   3  -7  12        9.24        7.49      2.40 o
  -3  -6  12        9.05       11.18      2.93 o
  -2  -6  12        0.12        1.16      1.43 o
  -1  -6  12        6.30        8.32      0.64 o
   0  -6  12       44.74       46.25      3.34 o
   1  -6  12        7.91        9.30      1.97 o
   2  -6  12       28.24       25.83      2.13 o
   3  -6  12        6.98        5.34      0.90 o
  -3  -5  12        6.70        6.41      0.79 o
  -2  -5  12       26.23       25.09      1.70 o
  -1  -5  12       21.51       21.09      1.85 o
   0  -5  12        5.11        2.65      0.86 o
   1  -5  12        0.07       -0.59      0.62 o
   2  -5  12       15.43       15.82      2.42 o
   3  -5  12        6.40        8.81      1.85 o
  -3  -4  12       23.54       21.40      2.26 o
  -2  -4  12        0.31        0.49      0.61 o
  -1  -4  12        8.16        5.16      2.42 o
   0  -4  12        5.90        2.85      2.60 o
   1  -4  12        0.18        0.90      0.88 o
   2  -4  12       23.96       22.90      1.38 o
   3  -4  12        2.73        5.21      1.98 o
  -4  -3  12       26.57       17.43      2.34 o
  -3  -3  12       33.31       39.05      1.69 o
  -2  -3  12        7.01       11.41      1.09 o
  -1  -3  12      147.80      147.56      4.95 o
   0  -3  12       26.01       26.80      1.53 o
   1  -3  12       16.15       22.01      2.71 o
   2  -3  12        0.06       -0.06      1.90 o
   3  -3  12       95.47       95.78      3.58 o
  -4  -2  12       46.77       64.10      4.76 o
  -3  -2  12       15.74       17.91      1.94 o
  -2  -2  12        2.88       -0.50      0.81 o
  -1  -2  12      127.55      121.01      4.01 o
   0  -2  12        8.60        8.51      2.82 o
   1  -2  12       17.63       16.73      1.34 o
   2  -2  12       12.31       14.17      1.09 o
   3  -2  12        0.26       -1.00      0.73 o
  -4  -1  12       14.42       10.70      2.12 o
  -3  -1  12        4.91        4.22      4.32 o
  -2  -1  12        1.80        1.03      0.73 o
  -1  -1  12       12.04       12.12      1.17 o
   0  -1  12        2.73        5.59      2.20 o
   1  -1  12       48.71       42.15      6.81 o
   2  -1  12        1.63       -1.10      1.39 o
   3  -1  12        2.76        1.51      0.82 o
  -3   0  12        0.85        1.25      0.48 o
  -2   0  12        0.31        1.39      0.60 o
  -1   0  12       30.37       32.75      1.71 o
   0   0  12       38.08       42.02      3.79 o
   1   0  12       63.66       74.73      3.44 o
   2   0  12        0.43        2.42      2.45 o
  -4   1  12        8.77        7.40      1.76 o
  -3   1  12       20.41       18.90      2.05 o
  -2   1  12       59.65       66.78      3.62 o
  -1   1  12        7.22        7.66      1.01 o
   0   1  12       21.94       17.11      2.51 o
   1   1  12       96.12      106.10      4.36 o
   2   1  12       54.70       62.22      3.65 o
  -4   2  12        3.98        5.31      0.94 o
  -3   2  12        5.55        1.83      1.03 o
  -2   2  12        4.52        6.37      1.47 o
  -1   2  12       13.37       16.80      3.15 o
   0   2  12       78.57       65.51      2.65 o
   1   2  12       17.67       19.18      5.75 o
   2   2  12        0.75        5.49      1.61 o
  -3   3  12      120.83      131.10      6.15 o
  -2   3  12        3.21        6.77      1.15 o
  -1   3  12      114.27      112.88      6.89 o
   0   3  12        5.66        9.58      1.85 o
   1   3  12        5.36        6.04      1.58 o
   2   3  12        2.11       -0.74      0.82 o
  -3   4  12        0.01       -1.61      1.61 o
  -2   4  12        0.18        1.61      1.06 o
  -1   4  12      101.25      107.39      4.35 o
   0   4  12       12.38       11.33      1.49 o
   1   4  12       16.57       11.45      1.33 o
  -3   5  12       28.76       28.57      3.00 o
  -2   5  12        7.94        7.45      0.92 o
  -1   5  12        5.35        4.51      1.07 o
   0   5  12        0.07        1.29      0.84 o
   1   5  12        0.06       -1.65      1.10 o
  -2   6  12       66.49       79.08      3.92 o
  -1   6  12        0.64        0.44      0.74 o
   0   6  12       43.75       38.02      3.92 o
   0 -10  13        0.08        2.16      0.92 o
   1 -10  13       30.86       30.91      3.15 o
  -1  -9  13       17.42       16.08      2.01 o
   0  -9  13        1.96        3.81      1.12 o
   1  -9  13       61.73       72.66      5.31 o
  -2  -8  13       18.49       17.59      1.67 o
  -1  -8  13        1.63       -0.24      0.64 o
   0  -8  13        9.45        6.74      1.19 o
   1  -8  13        3.03        2.88      3.19 o
   2  -8  13       31.66       29.91      1.73 o
  -2  -7  13       53.59       60.16      3.11 o
  -1  -7  13       14.43       15.62      2.50 o
   0  -7  13        6.54        6.66      1.31 o
   1  -7  13       28.79       29.72      1.55 o
   2  -7  13        2.35        3.32      1.98 o
  -3  -6  13        0.00        0.21      1.79 o
  -2  -6  13       14.57       21.15      4.54 o
  -1  -6  13       41.46       39.75      2.11 o
   0  -6  13        7.17        8.91      0.87 o
   1  -6  13       17.41       15.59      6.01 o
   2  -6  13        6.95        5.61      2.46 o
  -3  -5  13       30.31       33.28      2.38 o
  -2  -5  13        3.13        4.28      2.89 o
  -1  -5  13        0.67        0.36      0.79 o
   0  -5  13       28.39       31.07      7.91 o
   1  -5  13       45.74       50.58      3.00 o
   2  -5  13       32.74       37.79      3.61 o
  -3  -4  13        2.04        6.22      3.63 o
  -2  -4  13       41.80       41.37      2.28 o
  -1  -4  13        4.74        4.19      0.64 o
   0  -4  13       11.30       14.45      1.83 o
   1  -4  13       27.22       16.78      1.63 o
   2  -4  13        0.17        1.17      0.83 o
  -3  -3  13       39.93       39.03      5.93 o
  -2  -3  13        0.02       -1.00      1.47 o
  -1  -3  13       20.20       10.62      2.67 o
   0  -3  13       29.46       29.30      2.56 o
   1  -3  13       22.52       21.26      2.45 o
   2  -3  13      109.92      108.80      5.03 o
  -3  -2  13       18.62       23.92      2.12 o
  -2  -2  13      140.30      148.12      7.03 o
  -1  -2  13       57.16       49.99      2.22 o
   0  -2  13        0.06       -0.07      1.10 o
   1  -2  13        0.42       -0.07      0.83 o
   2  -2  13        7.73       10.01      6.08 o
  -3  -1  13        1.31        0.15      0.59 o
  -2  -1  13        7.82        8.13      1.25 o
  -1  -1  13        0.00       -1.65      1.10 o
   0  -1  13        1.50        1.80      1.10 o
   1  -1  13       25.81       33.50      5.86 o
   2  -1  13        9.91       15.73      3.96 o
  -2   0  13        9.97       11.62      1.68 o
  -1   0  13       49.15       50.84      3.30 o
   0   0  13      107.17      110.35      4.09 o
   1   0  13      138.29      142.51      8.90 o
   2   0  13        8.37        4.21      1.24 o
  -3   1  13       10.10        9.67      1.54 o
  -2   1  13        3.91        5.90      0.74 o
  -1   1  13       23.20       25.86      2.56 o
   1   1  13       86.34       97.59      8.24 o
   2   1  13       22.09       25.23      2.06 o
  -3   2  13        8.34       10.40      1.54 o
  -2   2  13        0.66        1.26      0.56 o
  -1   2  13       15.84       14.21      2.05 o
   0   2  13        0.06        0.99      2.12 o
   1   2  13       16.24       13.55      2.86 o
  -3   3  13        3.45        5.71      1.03 o
  -2   3  13       28.31       26.42      1.94 o
  -1   3  13       19.43       19.27      2.12 o
   1   3  13       64.44       61.83      3.43 o
  -2   4  13        8.00        6.47      1.96 o
  -1   4  13        0.47        0.22      0.88 o
   0   4  13        8.93       11.28      1.83 o
  -2   5  13        0.18       -0.70      0.70 o
  -1   5  13       23.85       21.89      2.16 o
  -1  -8  14        0.03        0.73      1.10 o
   0  -8  14        0.35        1.01      2.45 o
  -1  -7  14       24.53       25.46      3.26 o
   0  -7  14        5.81        9.58      1.66 o
   1  -7  14       70.06       75.05      4.94 o
  -2  -6  14        8.20       20.14      5.49 o
  -1  -6  14        0.23        1.34      1.61 o
   0  -6  14       13.96       18.07      1.89 o
   1  -6  14        6.40        6.02      1.22 o
  -2  -5  14        9.91       10.53      1.30 o
  -1  -5  14       13.27       18.15      1.98 o
   0  -5  14        8.82       11.43      3.63 o
   1  -5  14        3.48        4.75      0.98 o
  -2  -4  14        2.01        0.71      1.47 o
  -1  -4  14       59.26       55.45      3.81 o
   0  -4  14       18.47       23.56      6.81 o
   1  -4  14       28.16       26.95      2.07 o
  -2  -3  14        9.38       11.98      3.92 o
  -1  -3  14        2.27        2.71      1.03 o
   0  -3  14        6.71        7.31      3.22 o
   1  -3  14        1.13        0.10      0.93 o
  -2  -2  14        5.46        8.57      1.17 o
  -1  -2  14       13.02       16.48      1.98 o
   0  -2  14        1.08        0.62      1.21 o
   1  -2  14        0.03        3.07      1.83 o
  -2  -1  14        0.14        0.81      0.81 o
  -1  -1  14        3.04        1.39      1.17 o
   0  -1  14       32.59       36.49      4.87 o
   1  -1  14       21.60       17.43      1.63 o
  -2   0  14        0.17        2.42      1.03 o
  -1   0  14        2.05        4.10      1.39 o
   0   0  14       14.00       16.70      1.83 o
   1   0  14        4.22        7.59      3.22 o
  -2   1  14       52.68       50.91      4.03 o
  -1   1  14       14.83       12.75      1.90 o
   0   1  14        3.08        1.10      1.10 o
   1   1  14       64.00       63.17      3.31 o
  -2   2  14        6.74        9.74      1.32 o
  -1   2  14        7.27        4.32      1.47 o
   0   2  14        0.09        0.44      1.25 o
  -1   3  14       41.23       41.97      3.44 o
  -1  -5  15        1.90        5.49      1.32 o
   0  -5  15       46.53       29.01      3.15 o
  -1  -4  15        0.33       -1.90      1.39 o
   0  -4  15        0.13       -2.64      1.76 o
  -1  -3  15        0.64        2.49      1.17 o
   0  -3  15        1.72        6.45      1.90 o
  -1  -2  15       27.72       17.87      2.27 o
  -1  -1  15       10.00        9.16      1.90 o
   0  -1  15       17.83       21.32      2.20 o
  -1   0  15       11.12       15.24      2.20 o
 
